# Supplementary material for: Exploring the common ferroptosis-related genes and molecular mechanisms in periodontitis and systemic sclerosis via integrated bioinformatics and experimental analysis
Source: Front Cell Dev Biol. 2026 Apr 2;14:1803091. doi: 10.3389/fcell.2026.1803091 (PMC13083135; doi:10.3389/fcell.2026.1803091)
Supplement: Supplementary file 1 [file Table3.xlsx]

## Sheet: The heterogeneity for PD on SSc
	id.exposure	id.outcome	outcome	exposure	method	Q	Q_df	Q_pval
1	PD	SSc	outcome	exposure	MR Egger	23.1171	24	0.512893
2	PD	SSc	outcome	exposure	Inverse variance weighted	23.3872	25	0.554964

## Sheet: The pleiotropy for PD on SSc
	id.exposure	id.outcome	outcome	exposure	egger_intercept	se	pval
1	PD	SSc	outcome	exposure	-0.0983176	0.18918	0.60803

## Sheet: The heterogeneity for SS on PD
	id.exposure	id.outcome	outcome	exposure	method	Q	Q_df	Q_pval
1	SSc	PD	outcome	exposure	MR Egger	4.41981	6	0.620059
2	SSc	PD	outcome	exposure	Inverse variance weighted	4.5138	7	0.719055

## Sheet: The pleiotropy for SSc on PD
	id.exposure	id.outcome	outcome	exposure	egger_intercept	se	pval
1	SSc	PD	outcome	exposure	-0.0329253	0.107396	0.769526
