# Supplementary material for: Exploring the common ferroptosis-related genes and molecular mechanisms in periodontitis and systemic sclerosis via integrated bioinformatics and experimental analysis
Source: Front Cell Dev Biol. 2026 Apr 2;14:1803091. doi: 10.3389/fcell.2026.1803091 (PMC13083135; doi:10.3389/fcell.2026.1803091)
Supplement: Supplementary file 2 [file Table6.xlsx]

## Sheet: Sheet1
Term	Overlap	P-value	Adjusted P-value	Old P-value	Old Adjusted P-value	Odds Ratio	Combined Score	Genes
thapsigargin PC3 UP	2/484	0.000584444	0.041596	0	0	39032	290587	NNMT;FNDC3B
diflorasone PC3 UP	1/20	0.00199901	0.041596	0	0	1051.53	6535.34	NNMT
withaferin A PC3 DOWN	1/29	0.00289792	0.041596	0	0	713.214	4167.85	NNMT
simvastatin PC3 UP	1/32	0.00319747	0.041596	0	0	644.097	3700.59	NNMT
isoflupredone PC3 UP	1/44	0.00439521	0.041596	0	0	464.07	2518.62	NNMT
ionomycin MCF7 UP	1/45	0.00449499	0.041596	0	0	453.5	2451.07	FNDC3B
geldanamycin PC3 UP	1/46	0.00459476	0.041596	0	0	443.4	2386.75	NNMT
pyrvinium PC3 UP	1/53	0.00529304	0.041596	0	0	383.577	2010.47	NNMT
mometasone PC3 UP	1/60	0.00599107	0.041596	0	0	337.949	1729.45	NNMT
troglitazone PC3 UP	1/62	0.00619047	0.041596	0	0	326.836	1661.88	NNMT
ciclosporin MCF7 UP	1/65	0.00648952	0.041596	0	0	311.469	1569.04	FNDC3B
digoxigenin PC3 DOWN	1/70	0.00698784	0.041596	0	0	288.826	1433.61	NNMT
nicotinamide BOSS	1/81	0.00808371	0.041596	0	0	248.975	1199.54	NNMT
rifabutin PC3 DOWN	1/86	0.00858163	0.041596	0	0	234.271	1114.69	NNMT
tanespimycin MCF7 UP	1/87	0.0086812	0.041596	0	0	231.535	1099	FNDC3B
POTASSIUM CHROMATE CTD 00001284	2/1897	0.00899213	0.041596	0	0	36206	170581	NNMT;FNDC3B
geldanamycin MCF7 UP	1/95	0.00947757	0.041596	0	0	211.745	986.482	FNDC3B
valinomycin PC3 UP	1/95	0.00947757	0.041596	0	0	211.745	986.482	NNMT
(-)-Epigallocatechin gallate CTD 00002033	2/2114	0.0111677	0.0464339	0	0	35772	160786	NNMT;FNDC3B
diuron CTD 00005864	1/143	0.0142491	0.0539773	0	0	139.831	594.43	NNMT
ouabain PC3 DOWN	1/144	0.0143484	0.0539773	0	0	138.846	589.279	NNMT
niclosamide PC3 UP	1/168	0.0167297	0.0600749	0	0	118.749	485.749	NNMT
fulvestrant MCF7 DOWN	1/197	0.0196033	0.0673331	0	0	101.031	397.258	FNDC3B
celastrol MCF7 UP	1/229	0.0227693	0.0678667	0	0	86.7105	327.969	FNDC3B
gemcitabine CTD 00002382	1/235	0.0233624	0.0678667	0	0	84.4615	317.291	NNMT
spiperone PC3 UP	1/236	0.0234612	0.0678667	0	0	84.0979	315.57	FNDC3B
7646-79-9 CTD 00000928	2/3094	0.0239254	0.0678667	0	0	33812	126214	NNMT;FNDC3B
puromycin MCF7 UP	1/242	0.024054	0.0678667	0	0	81.9793	305.574	FNDC3B
MG-132 MCF7 UP	1/270	0.0268182	0.0720491	0	0	73.342	265.401	FNDC3B
cyclophosphamide CTD 00005734	1/280	0.0278045	0.0720491	0	0	70.6774	253.206	FNDC3B
chlortetracycline HL60 UP	1/289	0.0286917	0.0720491	0	0	68.4375	243.032	NNMT
ajmaline HL60 UP	1/294	0.0291845	0.0720491	0	0	67.2526	237.679	NNMT
clindamycin HL60 UP	1/332	0.0329251	0.077642	0	0	59.4169	202.821	NNMT
clopamide HL60 DOWN	1/345	0.0342031	0.077642	0	0	57.1337	192.851	FNDC3B
vorinostat PC3 DOWN	1/355	0.0351856	0.077642	0	0	55.4915	185.737	NNMT
MG-262 PC3 DOWN	1/360	0.0356767	0.077642	0	0	54.7047	182.345	NNMT
(17S)-17-hydroxy-13,17-dimethyl-1,2,6,7,8,14,15,16-octahydrocyclopenta[a]phenanthren-3-one CTD 00007088	1/367	0.036364	0.077642	0	0	53.6393	177.77	NNMT
piperlongumine HL60 DOWN	1/389	0.0385224	0.0795662	0	0	50.5412	164.588	FNDC3B
danazol HL60 UP	1/398	0.0394048	0.0795662	0	0	49.3728	159.665	NNMT
thapsigargin MCF7 UP	1/407	0.0402867	0.0795662	0	0	48.2562	154.986	FNDC3B
acetaminophen CTD 00005295	2/4135	0.0427372	0.0823472	0	0	31730	100035	NNMT;FNDC3B
estradiol CTD 00005920	2/4336	0.0469935	0.0883926	0	0	31328	95793	NNMT;FNDC3B
Dasatinib CTD 00004330	1/502	0.049571	0.0910723	0	0	38.9162	116.918	NNMT
testosterone enanthate CTD 00000155	1/533	0.0525908	0.0940345	0	0	36.5902	107.766	NNMT
trichostatin A HL60 DOWN	1/543	0.053564	0.0940345	0	0	35.8967	105.065	FNDC3B
POTASSIUM DICHROMATE CTD 00006598	1/556	0.0548283	0.0941616	0	0	35.0324	101.718	NNMT
vorinostat HL60 DOWN	1/569	0.0560917	0.0942819	0	0	34.2077	98.5445	FNDC3B
etifenin PC3 DOWN	1/609	0.059974	0.0987073	0	0	31.8914	89.7375	FNDC3B
neostigmine bromide PC3 DOWN	1/650	0.0639451	0.103095	0	0	29.8136	81.9793	FNDC3B
scriptaid PC3 DOWN	1/692	0.0680043	0.107447	0	0	27.9407	75.1097	NNMT
anisomycin MCF7 UP	1/718	0.0705127	0.109225	0	0	26.8912	71.3145	FNDC3B
ampyrone HL60 DOWN	1/781	0.0765767	0.11498	0	0	24.6385	63.3076	FNDC3B
emetine PC3 UP	1/801	0.0784976	0.11498	0	0	23.9975	61.0661	NNMT
tamoxifen CTD 00006827	1/802	0.0785936	0.11498	0	0	23.9663	60.9574	NNMT
captopril PC3 DOWN	1/856	0.0837699	0.120065	0	0	22.3895	55.5188	FNDC3B
Cianidanol CTD 00005600	1/870	0.0851095	0.120065	0	0	22.0127	54.2351	NNMT
67526-95-8 CTD 00007263	1/953	0.0930315	0.128938	0	0	20.0063	47.5113	FNDC3B
irinotecan PC3 DOWN	1/999	0.0974071	0.132675	0	0	19.0381	44.3369	FNDC3B
phenobarbital CTD 00006510	1/1129	0.109716	0.143679	0	0	16.7287	36.9682	NNMT
trichostatin A PC3 DOWN	1/1133	0.110093	0.143679	0	0	16.6661	36.7725	NNMT
anisomycin HL60 UP	1/1142	0.110942	0.143679	0	0	16.5267	36.3381	FNDC3B
latamoxef HL60 UP	1/1196	0.116026	0.146201	0	0	15.7347	33.8916	NNMT
5-Fluorouracil CTD 00005987	1/1202	0.116591	0.146201	0	0	15.6511	33.6356	FNDC3B
danazol HL60 DOWN	1/1233	0.119502	0.14751	0	0	15.2321	32.3595	FNDC3B
irinotecan MCF7 DOWN	1/1272	0.123158	0.148985	0	0	14.7341	30.8574	FNDC3B
chlorzoxazone HL60 DOWN	1/1286	0.124468	0.148985	0	0	14.5626	30.3443	FNDC3B
glibenclamide HL60 DOWN	1/1333	0.128861	0.15194	0	0	14.0135	28.714	FNDC3B
camptothecin PC3 DOWN	1/1494	0.143823	0.166361	0	0	12.3945	24.0351	NNMT
lobeline HL60 DOWN	1/1510	0.145303	0.166361	0	0	12.2525	23.6342	FNDC3B
clindamycin HL60 DOWN	1/1626	0.155994	0.17605	0	0	11.3065	21.0067	FNDC3B
COPPER CTD 00005706	1/1688	0.16168	0.179898	0	0	10.8542	19.7778	NNMT
VALPROIC ACID CTD 00006977	2/8312	0.172711	0.187214	0	0	23376	41051.4	NNMT;FNDC3B
COUMESTROL CTD 00005717	1/1812	0.172995	0.187214	0	0	10.0425	17.6195	FNDC3B
quercetin CTD 00006679	1/3158	0.290874	0.310527	0	0	5.33449	6.58738	FNDC3B
0175029-0000 PC3 DOWN	1/3326	0.304951	0.321215	0	0	5.01444	5.95517	NNMT
Tetradioxin CTD 00006848	1/3768	0.341313	0.354786	0	0	4.30873	4.6317	FNDC3B
Retinoic acid CTD 00006918	1/4258	0.380482	0.390364	0	0	3.69767	3.57313	FNDC3B
benzo[a]pyrene CTD 00005488	1/4424	0.393479	0.398523	0	0	3.52137	3.28448	FNDC3B
cyclosporin A CTD 00007121	1/4825	0.424307	0.424307	0	0	3.14552	2.69665	FNDC3B
