# Supplementary material for: Exploring the common ferroptosis-related genes and molecular mechanisms in periodontitis and systemic sclerosis via integrated bioinformatics and experimental analysis
Source: Front Cell Dev Biol. 2026 Apr 2;14:1803091. doi: 10.3389/fcell.2026.1803091 (PMC13083135; doi:10.3389/fcell.2026.1803091)
Supplement: Supplementary file 4 [file Table4.xlsx]

## Sheet: GO enrichment results
ONTOLOGY	ID	Description	GeneRatio	BgRatio	pvalue	p.adjust	qvalue	geneID	Count
BP	GO:0006935	chemotaxis	45896	472/18986	2.01492e-07	0.000160431	8.17009e-05	ALOX5/ENPP2/FLRT2/CXCL8/SLAMF8/CXCL2/IL6/TGFB1	8
BP	GO:0042330	taxis	45896	474/18986	2.081e-07	0.000160431	8.17009e-05	ALOX5/ENPP2/FLRT2/CXCL8/SLAMF8/CXCL2/IL6/TGFB1	8
BP	GO:0048661		45804	101/18986	2.83615e-07	0.000160431	8.17009e-05	IL6/PTGS2/DDR2/TGFB1/IGF1R	5
BP	GO:1990776	response to angiotensin	45774	45/18986	4.64295e-07	0.000196977	0.000100312	CYBB/PTGS2/DDR2/IGF1R	4
BP	GO:0010715	regulation of extracellular matrix disassembly	45743	18/18986	2.06327e-06	0.000692925	0.000352877	IL6/DDR2/TGFB1	3
BP	GO:0031960	response to corticosteroid	45804	156/18986	2.44994e-06	0.000692925	0.000352877	CYBB/IL6/PTGS2/TGFB1/IGF1R	5
BP	GO:0048660	regulation of smooth muscle cell proliferation	45804	174/18986	4.18444e-06	0.000991906	0.000505136	IL6/PTGS2/DDR2/TGFB1/IGF1R	5
BP	GO:0048659	smooth muscle cell proliferation	45804	178/18986	4.67604e-06	0.000991906	0.000505136	IL6/PTGS2/DDR2/TGFB1/IGF1R	5
BP	GO:0032496	response to lipopolysaccharide	45835	354/18986	8.56107e-06	0.00134647	0.000685701	IRF8/CXCL8/FMO1/CXCL2/IL6/PTGS2	6
BP	GO:0018108	peptidyl-tyrosine phosphorylation	45804	204/18986	9.0812e-06	0.00134647	0.000685701	ENPP2/IL6/DDR2/TGFB1/IGF1R	5
BP	GO:0090594	inflammatory response to wounding	45743	29/18986	9.14334e-06	0.00134647	0.000685701	ALOX5/IL6/TGFB1	3
BP	GO:0018212	peptidyl-tyrosine modification	45804	206/18986	9.5213e-06	0.00134647	0.000685701	ENPP2/IL6/DDR2/TGFB1/IGF1R	5
BP	GO:1903055	positive regulation of extracellular matrix organization	45743	31/18986	1.12264e-05	0.00140015	0.000713035	IL6/DDR2/TGFB1	3
BP	GO:0002237	response to molecule of bacterial origin	45835	375/18986	1.18851e-05	0.00140015	0.000713035	IRF8/CXCL8/FMO1/CXCL2/IL6/PTGS2	6
BP	GO:0010575	positive regulation of vascular endothelial growth factor production	45743	32/18986	1.23761e-05	0.00140015	0.000713035	IL6/PTGS2/TGFB1	3
BP	GO:0071222	cellular response to lipopolysaccharide	45804	228/18986	1.55536e-05	0.00161446	0.000822174	IRF8/CXCL8/CXCL2/IL6/PTGS2	5
BP	GO:0050900	leukocyte migration	45835	404/18986	1.81258e-05	0.00161446	0.000822174	ALOX5/CXCL8/SLAMF8/CXCL2/IL6/TGFB1	6
BP	GO:0006979	response to oxidative stress	45835	405/18986	1.83808e-05	0.00161446	0.000822174	ALOX5/SLC7A11/IL6/PTGS2/DDR2/HBA1	6
BP	GO:0001776	leukocyte homeostasis	45774	113/18986	1.87835e-05	0.00161446	0.000822174	SLC7A11/AIM2/IL6/TGFB1	4
BP	GO:0030595	leukocyte chemotaxis	45804	240/18986	1.99124e-05	0.00161446	0.000822174	ALOX5/CXCL8/SLAMF8/CXCL2/IL6	5
BP	GO:0071219	cellular response to molecule of bacterial origin	45804	242/18986	2.0723e-05	0.00161446	0.000822174	IRF8/CXCL8/CXCL2/IL6/PTGS2	5
BP	GO:0002335	mature B cell differentiation	45743	38/18986	2.09299e-05	0.00161446	0.000822174	IRF8/SLAMF8/IL6	3
BP	GO:0032355	response to estradiol	45774	120/18986	2.38019e-05	0.00170855	0.000870092	NR2F2/PTGS2/TGFB1/IGF1R	4
BP	GO:0032965	regulation of collagen biosynthetic process	45743	40/18986	2.44661e-05	0.00170855	0.000870092	IL6/DDR2/TGFB1	3
BP	GO:0033002	muscle cell proliferation	45804	252/18986	2.51702e-05	0.00170855	0.000870092	IL6/PTGS2/DDR2/TGFB1/IGF1R	5
BP	GO:0050727	regulation of inflammatory response	45835	438/18986	2.85732e-05	0.00186495	0.000949741	ALOX5/AIM2/SLAMF8/IL6/PTGS2/TGFB1	6
BP	GO:0051223	regulation of protein transport	45835	446/18986	3.16271e-05	0.0019783	0.00100746	ALOX5/SLC7A11/IL6/PTGS2/HMGCR/TGFB1	6
BP	GO:0009410	response to xenobiotic stimulus	45835	451/18986	3.36658e-05	0.0019783	0.00100746	NNMT/FMO1/AIM2/CYBB/PTGS2/TGFB1	6
BP	GO:0071216	cellular response to biotic stimulus	45804	269/18986	3.44018e-05	0.0019783	0.00100746	IRF8/CXCL8/CXCL2/IL6/PTGS2	5
BP	GO:0010712	regulation of collagen metabolic process	45743	45/18986	3.49729e-05	0.0019783	0.00100746	IL6/DDR2/TGFB1	3
BP	GO:0051384	response to glucocorticoid	45774	134/18986	3.67044e-05	0.00200927	0.00102324	IL6/PTGS2/TGFB1/IGF1R	4
BP	GO:0045598	regulation of fat cell differentiation	45774	147/18986	5.27036e-05	0.00278245	0.00141699	ALOX5/IL6/PTGS2/TGFB1	4
BP	GO:0032964	collagen biosynthetic process	45743	52/18986	5.41078e-05	0.00278245	0.00141699	IL6/DDR2/TGFB1	3
BP	GO:0071456	cellular response to hypoxia	45774	156/18986	6.64226e-05	0.00331527	0.00168833	CYBB/PTGS2/DDR2/TGFB1	4
BP	GO:0019369	arachidonic acid metabolic process	45743	58/18986	7.5117e-05	0.00355598	0.00181091	ALOX5/PTGS2/ALOX15B	3
BP	GO:0050729	positive regulation of inflammatory response	45774	162/18986	7.6909e-05	0.00355598	0.00181091	AIM2/IL6/PTGS2/TGFB1	4
BP	GO:0036294	cellular response to decreased oxygen levels	45774	163/18986	7.87674e-05	0.00355598	0.00181091	CYBB/PTGS2/DDR2/TGFB1	4
BP	GO:0062197	cellular response to chemical stress	45804	321/18986	7.96272e-05	0.00355598	0.00181091	ALOX5/SLC7A11/IL6/PTGS2/DDR2	5
BP	GO:0060326	cell chemotaxis	45804	328/18986	8.81544e-05	0.00370601	0.00188731	ALOX5/CXCL8/SLAMF8/CXCL2/IL6	5
BP	GO:0007584	response to nutrient	45774	168/18986	8.85542e-05	0.00370601	0.00188731	CYBB/PTGS2/TGFB1/IGF1R	4
BP	GO:0010574	regulation of vascular endothelial growth factor production	45743	62/18986	9.17221e-05	0.00370601	0.00188731	IL6/PTGS2/TGFB1	3
BP	GO:0032731	positive regulation of interleukin-1 beta production	45743	62/18986	9.17221e-05	0.00370601	0.00188731	AIM2/IL6/PANX1	3
BP	GO:0048872	homeostasis of number of cells	45804	339/18986	0.000102959	0.00383714	0.00195409	SLC7A11/AIM2/IL6/SLC1A5/TGFB1	5
BP	GO:0048545	response to steroid hormone	45804	340/18986	0.000104395	0.00383714	0.00195409	CYBB/IL6/PTGS2/TGFB1/IGF1R	5
BP	GO:0010573	vascular endothelial growth factor production	45743	65/18986	0.000105633	0.00383714	0.00195409	IL6/PTGS2/TGFB1	3
BP	GO:0022617	extracellular matrix disassembly	45743	65/18986	0.000105633	0.00383714	0.00195409	IL6/DDR2/TGFB1	3
BP	GO:0019372	lipoxygenase pathway	45715	11/18986	0.000106273	0.00383714	0.00195409	ALOX5/ALOX15B	2
BP	GO:0071453	cellular response to oxygen levels	45774	178/18986	0.000110744	0.00391528	0.00199388	CYBB/PTGS2/DDR2/TGFB1	4
BP	GO:0031100	animal organ regeneration	45743	67/18986	0.000115631	0.00400462	0.00203939	NNMT/IL6/TGFB1	3
BP	GO:0031214	biomineral tissue development	45774	182/18986	0.000120661	0.00409524	0.00208553	ALOX5/PTGS2/DDR2/TGFB1	4
BP	GO:0032722	positive regulation of chemokine production	45743	73/18986	0.000149276	0.0047959	0.00244235	IL6/ALOX15B/TGFB1	3
BP	GO:1901342	regulation of vasculature development	45804	369/18986	0.000153175	0.0047959	0.00244235	ALOX5/CXCL8/CYBB/IL6/TGFB1	5
BP	GO:0032732	positive regulation of interleukin-1 production	45743	74/18986	0.000155436	0.0047959	0.00244235	AIM2/IL6/PANX1	3
BP	GO:0071260	cellular response to mechanical stimulus	45743	74/18986	0.000155436	0.0047959	0.00244235	PTGS2/TGFB1/IGF1R	3
BP	GO:1903053	regulation of extracellular matrix organization	45743	74/18986	0.000155436	0.0047959	0.00244235	IL6/DDR2/TGFB1	3
BP	GO:0071496	cellular response to external stimulus	45743	75/18986	0.000161759	0.00490188	0.00249632	PTGS2/TGFB1/IGF1R	3
BP	GO:0031099	regeneration	45774	204/18986	0.00018711	0.00557061	0.00283688	NNMT/IL6/TGFB1/IGF1R	4
BP	GO:0010763	positive regulation of fibroblast migration	45715	15/18986	0.000202174	0.00591534	0.00301243	DDR2/TGFB1	2
BP	GO:1903798	regulation of miRNA processing	45715	16/18986	0.000230853	0.0065854	0.00335367	IL6/TGFB1	2
BP	GO:0050920	regulation of chemotaxis	45774	216/18986	0.000232837	0.0065854	0.00335367	CXCL8/SLAMF8/IL6/TGFB1	4
BP	GO:0009612	response to mechanical stimulus	45774	222/18986	0.000258494	0.00704132	0.00358585	PTGS2/DDR2/TGFB1/IGF1R	4
BP	GO:0034103	regulation of tissue remodeling	45743	88/18986	0.000259661	0.00704132	0.00358585	IL6/DDR2/TGFB1	3
BP	GO:0070920	regulation of regulatory ncRNA processing	45715	17/18986	0.000261404	0.00704132	0.00358585	IL6/TGFB1	2
BP	GO:0110096	cellular response to aldehyde	45715	18/18986	0.000293822	0.00779088	0.00396757	TGFB1/IGF1R	2
BP	GO:0071674	mononuclear cell migration	45774	231/18986	0.000300716	0.00785099	0.00399818	ALOX5/SLAMF8/IL6/TGFB1	4
BP	GO:0033273	response to vitamin	45743	93/18986	0.000305606	0.00785778	0.00400164	PTGS2/TGFB1/IGF1R	3
BP	GO:0002685	regulation of leukocyte migration	45774	236/18986	0.000326205	0.00806939	0.0041094	CXCL8/SLAMF8/IL6/TGFB1	4
BP	GO:0031053	primary miRNA processing	45715	19/18986	0.000328101	0.00806939	0.0041094	IL6/TGFB1	2
BP	GO:1904044	response to aldosterone	45715	19/18986	0.000328101	0.00806939	0.0041094	CYBB/IGF1R	2
BP	GO:0072593	reactive oxygen species metabolic process	45774	242/18986	0.0003588	0.00844709	0.00430174	ALOX5/CYBB/HBA1/TGFB1	4
BP	GO:0042060	wound healing	45804	444/18986	0.000360826	0.00844709	0.00430174	ALOX5/SLC7A11/IL6/DDR2/TGFB1	5
BP	GO:0002523	leukocyte migration involved in inflammatory response	45715	20/18986	0.000364238	0.00844709	0.00430174	ALOX5/SLAMF8	2
BP	GO:0097529	myeloid leukocyte migration	45774	243/18986	0.000364451	0.00844709	0.00430174	CXCL8/SLAMF8/CXCL2/IL6	4
BP	GO:0043434	response to peptide hormone	45804	446/18986	0.000368347	0.00844709	0.00430174	CYBB/PTGS2/DDR2/TGFB1/IGF1R	5
BP	GO:0001780	neutrophil homeostasis	45715	21/18986	0.000402225	0.00875164	0.00445684	SLC7A11/IL6	2
BP	GO:0001934	positive regulation of protein phosphorylation	45804	455/18986	0.000403673	0.00875164	0.00445684	ENPP2/IL6/PTGS2/DDR2/TGFB1	5
BP	GO:0001503	ossification	45804	456/18986	0.000407752	0.00875164	0.00445684	ALOX5/IL6/PTGS2/DDR2/TGFB1	5
BP	GO:0034599	cellular response to oxidative stress	45774	251/18986	0.000411987	0.00875164	0.00445684	ALOX5/SLC7A11/IL6/DDR2	4
BP	GO:0045444	fat cell differentiation	45774	251/18986	0.000411987	0.00875164	0.00445684	ALOX5/IL6/PTGS2/TGFB1	4
BP	GO:0070167	regulation of biomineral tissue development	45743	103/18986	0.00041257	0.00875164	0.00445684	ALOX5/DDR2/TGFB1	3
BP	GO:0015711	organic anion transport	45804	462/18986	0.000432882	0.00883549	0.00449954	SLC7A11/SLC2A3/PTGS2/SLC1A5/PANX1	5
BP	GO:0032602	chemokine production	45743	105/18986	0.000436492	0.00883549	0.00449954	IL6/ALOX15B/TGFB1	3
BP	GO:0032642	regulation of chemokine production	45743	105/18986	0.000436492	0.00883549	0.00449954	IL6/ALOX15B/TGFB1	3
BP	GO:1901617	organic hydroxy compound biosynthetic process	45774	255/18986	0.000437349	0.00883549	0.00449954	SLC7A11/HMGCR/ALOX15B/PLTP	4
BP	GO:0002312	B cell activation involved in immune response	45743	106/18986	0.00044878	0.00895977	0.00456283	IRF8/IL6/TGFB1	3
BP	GO:0002532	production of molecular mediator involved in inflammatory response	45743	107/18986	0.000461289	0.00910242	0.00463548	ALOX5/SLAMF8/IL6	3
BP	GO:0032760	positive regulation of tumor necrosis factor production	45743	108/18986	0.00047402	0.00913003	0.00464954	CYBB/IL6/TGFB1	3
BP	GO:1990266	neutrophil migration	45743	108/18986	0.00047402	0.00913003	0.00464954	CXCL8/SLAMF8/CXCL2	3
BP	GO:0001676	long-chain fatty acid metabolic process	45743	109/18986	0.000486975	0.00913003	0.00464954	ALOX5/PTGS2/ALOX15B	3
BP	GO:0032611	interleukin-1 beta production	45743	110/18986	0.000500155	0.00913003	0.00464954	AIM2/IL6/PANX1	3
BP	GO:0032651	regulation of interleukin-1 beta production	45743	110/18986	0.000500155	0.00913003	0.00464954	AIM2/IL6/PANX1	3
BP	GO:0042593	glucose homeostasis	45774	265/18986	0.000505622	0.00913003	0.00464954	ALOX5/IL6/TGFB1/IGF1R	4
BP	GO:0042327	positive regulation of phosphorylation	45804	479/18986	0.00051049	0.00913003	0.00464954	ENPP2/IL6/PTGS2/DDR2/TGFB1	5
BP	GO:0033500	carbohydrate homeostasis	45774	266/18986	0.000512844	0.00913003	0.00464954	ALOX5/IL6/TGFB1/IGF1R	4
BP	GO:0032963	collagen metabolic process	45743	111/18986	0.000513561	0.00913003	0.00464954	IL6/DDR2/TGFB1	3
BP	GO:1903557	positive regulation of tumor necrosis factor superfamily cytokine production	45743	112/18986	0.000527197	0.00913003	0.00464954	CYBB/IL6/TGFB1	3
BP	GO:0006925	inflammatory cell apoptotic process	45715	24/18986	0.00052725	0.00913003	0.00464954	SLC7A11/IL6	2
BP	GO:1900407	regulation of cellular response to oxidative stress	45715	24/18986	0.00052725	0.00913003	0.00464954	ALOX5/SLC7A11	2
BP	GO:0033559	unsaturated fatty acid metabolic process	45743	114/18986	0.000555161	0.00937097	0.00477224	ALOX5/PTGS2/ALOX15B	3
BP	GO:0034440	lipid oxidation	45743	114/18986	0.000555161	0.00937097	0.00477224	ALOX5/FMO1/ALOX15B	3
BP	GO:0050708	regulation of protein secretion	45774	272/18986	0.00055773	0.00937097	0.00477224	ALOX5/IL6/HMGCR/TGFB1	4
BP	GO:0003018	vascular process in circulatory system	45774	276/18986	0.000589168	0.00980214	0.00499182	SLC2A3/PTGS2/SLC1A5/TGFB1	4
BP	GO:0006766	vitamin metabolic process	45743	117/18986	0.000598861	0.00986667	0.00502468	SLC2A3/NNMT/PLTP	3
BP	GO:0050731	positive regulation of peptidyl-tyrosine phosphorylation	45743	118/18986	0.000613902	0.00995547	0.0050699	ENPP2/IL6/TGFB1	3
BP	GO:1904996	positive regulation of leukocyte adhesion to vascular endothelial cell	45715	26/18986	0.000619768	0.00995547	0.0050699	ALOX5/IL6	2
BP	GO:0051896	regulation of phosphatidylinositol 3-kinase/protein kinase B signal transduction	45774	280/18986	0.00062185	0.00995547	0.0050699	AIM2/DDR2/TGFB1/IGF1R	4
BP	GO:0042113	B cell activation	45774	284/18986	0.000655804	0.0104009	0.00529675	IRF8/SLAMF8/IL6/TGFB1	4
BP	GO:0032967	positive regulation of collagen biosynthetic process	45715	27/18986	0.000668763	0.0104118	0.00530231	DDR2/TGFB1	2
BP	GO:0042759	long-chain fatty acid biosynthetic process	45715	27/18986	0.000668763	0.0104118	0.00530231	ALOX5/ALOX15B	2
BP	GO:0006690	icosanoid metabolic process	45743	124/18986	0.000709242	0.0107116	0.00545495	ALOX5/PTGS2/ALOX15B	3
BP	GO:0002675	positive regulation of acute inflammatory response	45715	28/18986	0.000719575	0.0107116	0.00545495	IL6/PTGS2	2
BP	GO:0010714	positive regulation of collagen metabolic process	45715	28/18986	0.000719575	0.0107116	0.00545495	DDR2/TGFB1	2
BP	GO:0032740	positive regulation of interleukin-17 production	45715	28/18986	0.000719575	0.0107116	0.00545495	IL6/TGFB1	2
BP	GO:0071549	cellular response to dexamethasone stimulus	45715	28/18986	0.000719575	0.0107116	0.00545495	TGFB1/IGF1R	2
BP	GO:0030278	regulation of ossification	45743	125/18986	0.000725996	0.0107132	0.00545576	ALOX5/DDR2/TGFB1	3
BP	GO:0002688	regulation of leukocyte chemotaxis	45743	126/18986	0.000742999	0.0107767	0.0054881	CXCL8/SLAMF8/IL6	3
BP	GO:0002718	regulation of cytokine production involved in immune response	45743	126/18986	0.000742999	0.0107767	0.0054881	IL6/TGFB1/PANX1	3
BP	GO:0002367	cytokine production involved in immune response	45743	127/18986	0.000760256	0.0109335	0.00556797	IL6/TGFB1/PANX1	3
BP	GO:0030282	bone mineralization	45743	128/18986	0.000777766	0.0110913	0.00564835	ALOX5/PTGS2/DDR2	3
BP	GO:0043200	response to amino acid	45743	129/18986	0.000795531	0.0112501	0.00572922	CYBB/PTGS2/IGF1R	3
BP	GO:0032612	interleukin-1 production	45743	130/18986	0.000813553	0.0113164	0.00576296	AIM2/IL6/PANX1	3
BP	GO:0032652	regulation of interleukin-1 production	45743	130/18986	0.000813553	0.0113164	0.00576296	AIM2/IL6/PANX1	3
BP	GO:0050864	regulation of B cell activation	45743	133/18986	0.000869175	0.0118907	0.00605542	SLAMF8/IL6/TGFB1	3
BP	GO:0036336	dendritic cell migration	45715	31/18986	0.000882866	0.0118907	0.00605542	ALOX5/SLAMF8	2
BP	GO:0060964	regulation of miRNA-mediated gene silencing	45715	31/18986	0.000882866	0.0118907	0.00605542	IL6/TGFB1	2
BP	GO:0097421	liver regeneration	45715	31/18986	0.000882866	0.0118907	0.00605542	IL6/TGFB1	2
BP	GO:0006959	humoral immune response	45774	310/18986	0.000909426	0.0121519	0.00618847	ALOX5/CXCL8/CXCL2/IL6	4
BP	GO:0002313	mature B cell differentiation involved in immune response	45715	32/18986	0.000940899	0.0123776	0.00630337	IRF8/IL6	2
BP	GO:1900368	regulation of post-transcriptional gene silencing by regulatory ncRNA	45715	32/18986	0.000940899	0.0123776	0.00630337	IL6/TGFB1	2
BP	GO:0030183	B cell differentiation	45743	139/18986	0.000987553	0.0126734	0.00645401	IRF8/SLAMF8/IL6	3
BP	GO:0001666	response to hypoxia	45774	317/18986	0.000988088	0.0126734	0.00645401	CYBB/PTGS2/DDR2/TGFB1	4
BP	GO:0043491	phosphatidylinositol 3-kinase/protein kinase B signal transduction	45774	317/18986	0.000988088	0.0126734	0.00645401	AIM2/DDR2/TGFB1/IGF1R	4
BP	GO:0033198	response to ATP	45715	33/18986	0.00100072	0.0126734	0.00645401	PTGS2/PANX1	2
BP	GO:0060147	regulation of post-transcriptional gene silencing	45715	33/18986	0.00100072	0.0126734	0.00645401	IL6/TGFB1	2
BP	GO:0002702	positive regulation of production of molecular mediator of immune response	45743	140/18986	0.00100822	0.0126738	0.00645421	IL6/TGFB1/PANX1	3
BP	GO:0000096	sulfur amino acid metabolic process	45715	34/18986	0.00106234	0.013159	0.00670134	SLC7A11/FMO1	2
BP	GO:0060966	regulation of gene silencing by regulatory ncRNA	45715	34/18986	0.00106234	0.013159	0.00670134	IL6/TGFB1	2
BP	GO:0001101	response to acid chemical	45743	144/18986	0.00109365	0.0134488	0.00684888	CYBB/PTGS2/IGF1R	3
BP	GO:0050921	positive regulation of chemotaxis	45743	145/18986	0.0011157	0.0135487	0.00689981	CXCL8/IL6/TGFB1	3
BP	GO:0042886	amide transport	45774	328/18986	0.00112123	0.0135487	0.00689981	ALOX5/SLC7A11/IL6/PLTP	4
BP	GO:0001893	maternal placenta development	45715	35/18986	0.00112574	0.0135487	0.00689981	NR2F2/PTGS2	2
BP	GO:0036293	response to decreased oxygen levels	45774	331/18986	0.00115964	0.0138585	0.00705753	CYBB/PTGS2/DDR2/TGFB1	4
BP	GO:0034405	response to fluid shear stress	45715	36/18986	0.00119091	0.0139358	0.00709691	PTGS2/TGFB1	2
BP	GO:0070306	lens fiber cell differentiation	45715	36/18986	0.00119091	0.0139358	0.00709691	SLC7A11/TGFB1	2
BP	GO:1902882	regulation of response to oxidative stress	45715	36/18986	0.00119091	0.0139358	0.00709691	ALOX5/SLC7A11	2
BP	GO:0016053	organic acid biosynthetic process	45774	334/18986	0.00119895	0.0139358	0.00709691	ALOX5/FMO1/PTGS2/ALOX15B	4
BP	GO:1904385	cellular response to angiotensin	45715	37/18986	0.00125786	0.0144308	0.007349	DDR2/IGF1R	2
BP	GO:0030198	extracellular matrix organization	45774	339/18986	0.00126656	0.0144308	0.007349	FLRT2/IL6/DDR2/TGFB1	4
BP	GO:0002687	positive regulation of leukocyte migration	45743	152/18986	0.00127797	0.0144308	0.007349	CXCL8/IL6/TGFB1	3
BP	GO:0043062	extracellular structure organization	45774	340/18986	0.00128039	0.0144308	0.007349	FLRT2/IL6/DDR2/TGFB1	4
BP	GO:0045229	external encapsulating structure organization	45774	341/18986	0.00129433	0.0144308	0.007349	FLRT2/IL6/DDR2/TGFB1	4
BP	GO:0010565	regulation of cellular ketone metabolic process	45743	153/18986	0.00130229	0.0144308	0.007349	SLC7A11/FMO1/PTGS2	3
BP	GO:0010742	macrophage derived foam cell differentiation	45715	38/18986	0.00132658	0.0144308	0.007349	ALOX15B/TGFB1	2
BP	GO:0010934	macrophage cytokine production	45715	38/18986	0.00132658	0.0144308	0.007349	TGFB1/PANX1	2
BP	GO:0010935	regulation of macrophage cytokine production	45715	38/18986	0.00132658	0.0144308	0.007349	TGFB1/PANX1	2
BP	GO:0051385	response to mineralocorticoid	45715	38/18986	0.00132658	0.0144308	0.007349	CYBB/IGF1R	2
BP	GO:0097530	granulocyte migration	45743	156/18986	0.00137703	0.0147256	0.0074991	CXCL8/SLAMF8/CXCL2	3
BP	GO:0062012	regulation of small molecule metabolic process	45774	348/18986	0.00139493	0.0147256	0.0074991	SLC7A11/NNMT/FMO1/PTGS2	4
BP	GO:0033280	response to vitamin D	45715	39/18986	0.00139706	0.0147256	0.0074991	PTGS2/TGFB1	2
BP	GO:0035633	maintenance of blood-brain barrier	45715	39/18986	0.00139706	0.0147256	0.0074991	IL6/PTGS2	2
BP	GO:0090077	foam cell differentiation	45715	39/18986	0.00139706	0.0147256	0.0074991	ALOX15B/TGFB1	2
BP	GO:0007612	learning	45743	159/18986	0.00145441	0.0152037	0.00774261	SLC7A11/PTGS2/HMGCR	3
BP	GO:0033028	myeloid cell apoptotic process	45715	40/18986	0.0014693	0.0152037	0.00774261	SLC7A11/IL6	2
BP	GO:0045730	respiratory burst	45715	40/18986	0.0014693	0.0152037	0.00774261	SLAMF8/CYBB	2
BP	GO:0050730	regulation of peptidyl-tyrosine phosphorylation	45743	162/18986	0.00153448	0.0153621	0.00782325	ENPP2/IL6/TGFB1	3
BP	GO:0010762	regulation of fibroblast migration	45715	41/18986	0.0015433	0.0153621	0.00782325	DDR2/TGFB1	2
BP	GO:0042307	positive regulation of protein import into nucleus	45715	41/18986	0.0015433	0.0153621	0.00782325	PTGS2/TGFB1	2
BP	GO:0097242	amyloid-beta clearance	45715	41/18986	0.0015433	0.0153621	0.00782325	HMGCR/IGF1R	2
BP	GO:0150077	regulation of neuroinflammatory response	45715	41/18986	0.0015433	0.0153621	0.00782325	IL6/PTGS2	2
BP	GO:1904994	regulation of leukocyte adhesion to vascular endothelial cell	45715	41/18986	0.0015433	0.0153621	0.00782325	ALOX5/IL6	2
BP	GO:0070482	response to oxygen levels	45774	358/18986	0.00154797	0.0153621	0.00782325	CYBB/PTGS2/DDR2/TGFB1	4
BP	GO:0120254	olefinic compound metabolic process	45743	163/18986	0.00156178	0.015409	0.00784713	ALOX5/PTGS2/ALOX15B	3
BP	GO:0045765	regulation of angiogenesis	45774	360/18986	0.00157994	0.015498	0.00789247	ALOX5/CXCL8/CYBB/IL6	4
BP	GO:0006633	fatty acid biosynthetic process	45743	165/18986	0.00161728	0.0157731	0.0080326	ALOX5/PTGS2/ALOX15B	3
BP	GO:0009306	protein secretion	45774	371/18986	0.00176403	0.0171061	0.00871141	ALOX5/IL6/HMGCR/TGFB1	4
BP	GO:0032570	response to progesterone	45715	44/18986	0.00177577	0.0171221	0.00871954	TGFB1/IGF1R	2
BP	GO:0035592	establishment of protein localization to extracellular region	45774	374/18986	0.00181673	0.017418	0.00887026	ALOX5/IL6/HMGCR/TGFB1	4
BP	GO:0035196	miRNA processing	45715	45/18986	0.00185674	0.0175049	0.00891451	IL6/TGFB1	2
BP	GO:0042554	superoxide anion generation	45715	45/18986	0.00185674	0.0175049	0.00891451	CYBB/TGFB1	2
BP	GO:0071548	response to dexamethasone	45715	45/18986	0.00185674	0.0175049	0.00891451	TGFB1/IGF1R	2
BP	GO:0050680	negative regulation of epithelial cell proliferation	45743	175/18986	0.00191337	0.0179392	0.00913567	ALOX5/NR2F2/TGFB1	3
BP	GO:0097028	dendritic cell differentiation	45715	46/18986	0.00193943	0.0180836	0.00920923	IRF8/TGFB1	2
BP	GO:0071692	protein localization to extracellular region	45774	382/18986	0.00196261	0.0181997	0.00926834	ALOX5/IL6/HMGCR/TGFB1	4
BP	GO:0030336	negative regulation of cell migration	45774	383/18986	0.0019814	0.0182741	0.00930623	NR2F2/SLAMF8/ALOX15B/TGFB1	4
BP	GO:1902622	regulation of neutrophil migration	45715	47/18986	0.00202386	0.0185648	0.00945427	CXCL8/SLAMF8	2
BP	GO:1903034	regulation of response to wounding	45743	181/18986	0.00210624	0.0189454	0.00964809	ALOX5/DDR2/IGF1R	3
BP	GO:0002673	regulation of acute inflammatory response	45715	48/18986	0.00211001	0.0189454	0.00964809	IL6/PTGS2	2
BP	GO:0006953	acute-phase response	45715	48/18986	0.00211001	0.0189454	0.00964809	IL6/PTGS2	2
BP	GO:1904894	positive regulation of receptor signaling pathway via STAT	45715	48/18986	0.00211001	0.0189454	0.00964809	IL6/TGFB1	2
BP	GO:0002262	myeloid cell homeostasis	45743	183/18986	0.00217312	0.0193253	0.00984156	SLC7A11/IL6/SLC1A5	3
BP	GO:0032620	interleukin-17 production	45715	49/18986	0.00219787	0.0193253	0.00984156	IL6/TGFB1	2
BP	GO:0032660	regulation of interleukin-17 production	45715	49/18986	0.00219787	0.0193253	0.00984156	IL6/TGFB1	2
BP	GO:0043029	T cell homeostasis	45715	49/18986	0.00219787	0.0193253	0.00984156	AIM2/TGFB1	2
BP	GO:2000146	negative regulation of cell motility	45774	398/18986	0.00227849	0.0199066	0.0101376	NR2F2/SLAMF8/ALOX15B/TGFB1	4
BP	GO:0061082	myeloid leukocyte cytokine production	45715	50/18986	0.00228744	0.0199066	0.0101376	TGFB1/PANX1	2
BP	GO:0032640	tumor necrosis factor production	45743	188/18986	0.00234609	0.020108	0.0102402	CYBB/IL6/TGFB1	3
BP	GO:0032680	regulation of tumor necrosis factor production	45743	188/18986	0.00234609	0.020108	0.0102402	CYBB/IL6/TGFB1	3
BP	GO:0006636	unsaturated fatty acid biosynthetic process	45715	51/18986	0.00237872	0.020108	0.0102402	PTGS2/ALOX15B	2
BP	GO:0008542	visual learning	45715	51/18986	0.00237872	0.020108	0.0102402	SLC7A11/HMGCR	2
BP	GO:0089718	amino acid import across plasma membrane	45715	51/18986	0.00237872	0.020108	0.0102402	SLC7A11/SLC1A5	2
BP	GO:0007565	female pregnancy	45743	189/18986	0.00238168	0.020108	0.0102402	NR2F2/PTGS2/TGFB1	3
BP	GO:0006631	fatty acid metabolic process	45774	405/18986	0.00242717	0.0203906	0.0103841	ALOX5/FMO1/PTGS2/ALOX15B	4
BP	GO:0030258	lipid modification	45743	191/18986	0.00245386	0.0204128	0.0103954	ALOX5/FMO1/ALOX15B	3
BP	GO:0048771	tissue remodeling	45743	191/18986	0.00245386	0.0204128	0.0103954	IL6/DDR2/TGFB1	3
BP	GO:0051897	positive regulation of phosphatidylinositol 3-kinase/protein kinase B signal transduction	45743	192/18986	0.00249046	0.0205161	0.010448	DDR2/TGFB1/IGF1R	3
BP	GO:1904018	positive regulation of vasculature development	45743	192/18986	0.00249046	0.0205161	0.010448	CXCL8/CYBB/TGFB1	3
BP	GO:0071706	tumor necrosis factor superfamily cytokine production	45743	193/18986	0.0025274	0.0205432	0.0104618	CYBB/IL6/TGFB1	3
BP	GO:1903555	regulation of tumor necrosis factor superfamily cytokine production	45743	193/18986	0.0025274	0.0205432	0.0104618	CYBB/IL6/TGFB1	3
BP	GO:0002697	regulation of immune effector process	45774	410/18986	0.00253739	0.0205432	0.0104618	SLAMF8/IL6/TGFB1/PANX1	4
BP	GO:0035094	response to nicotine	45715	53/18986	0.00256639	0.0205432	0.0104618	SLC7A11/IGF1R	2
BP	GO:1901570	fatty acid derivative biosynthetic process	45715	53/18986	0.00256639	0.0205432	0.0104618	ALOX5/ALOX15B	2
BP	GO:1904035	regulation of epithelial cell apoptotic process	45715	53/18986	0.00256639	0.0205432	0.0104618	IL6/IGF1R	2
BP	GO:0002040	sprouting angiogenesis	45743	196/18986	0.00264024	0.0207218	0.0105528	ALOX5/PTGS2/TGFB1	3
BP	GO:0002700	regulation of production of molecular mediator of immune response	45743	196/18986	0.00264024	0.0207218	0.0105528	IL6/TGFB1/PANX1	3
BP	GO:0002548	monocyte chemotaxis	45715	54/18986	0.00266277	0.0207218	0.0105528	SLAMF8/IL6	2
BP	GO:0033138	positive regulation of peptidyl-serine phosphorylation	45715	54/18986	0.00266277	0.0207218	0.0105528	IL6/PTGS2	2
BP	GO:0048146	positive regulation of fibroblast proliferation	45715	54/18986	0.00266277	0.0207218	0.0105528	DDR2/TGFB1	2
BP	GO:0048286	lung alveolus development	45715	54/18986	0.00266277	0.0207218	0.0105528	SLC7A11/TGFB1	2
BP	GO:0040013	negative regulation of locomotion	45774	416/18986	0.00267418	0.0207218	0.0105528	NR2F2/SLAMF8/ALOX15B/TGFB1	4
BP	GO:0045786	negative regulation of cell cycle	45774	419/18986	0.00274444	0.0210096	0.0106993	NR2F2/PTGS2/ALOX15B/TGFB1	4
BP	GO:0002639	positive regulation of immunoglobulin production	45715	55/18986	0.00276083	0.0210096	0.0106993	IL6/TGFB1	2
BP	GO:0042743	hydrogen peroxide metabolic process	45715	55/18986	0.00276083	0.0210096	0.0106993	CYBB/HBA1	2
BP	GO:0071385	cellular response to glucocorticoid stimulus	45715	55/18986	0.00276083	0.0210096	0.0106993	TGFB1/IGF1R	2
BP	GO:0000302	response to reactive oxygen species	45743	200/18986	0.00279549	0.0211784	0.0107852	IL6/DDR2/HBA1	3
BP	GO:0010761	fibroblast migration	45715	56/18986	0.00286058	0.0214797	0.0109387	DDR2/TGFB1	2
BP	GO:1902895	positive regulation of miRNA transcription	45715	56/18986	0.00286058	0.0214797	0.0109387	IL6/TGFB1	2
BP	GO:0030098	lymphocyte differentiation	45774	426/18986	0.00291334	0.0217794	0.0110914	IRF8/SLAMF8/IL6/TGFB1	4
BP	GO:0098739	import across plasma membrane	45743	206/18986	0.00303879	0.0226152	0.011517	SLC7A11/SLC2A3/SLC1A5	3
BP	GO:0015804	neutral amino acid transport	45715	58/18986	0.00306511	0.0226152	0.011517	SLC7A11/SLC1A5	2
BP	GO:0061756	leukocyte adhesion to vascular endothelial cell	45715	58/18986	0.00306511	0.0226152	0.011517	ALOX5/IL6	2
BP	GO:0051091	positive regulation of DNA-binding transcription factor activity	45743	208/18986	0.0031227	0.0229404	0.0116826	AIM2/IL6/DDR2	3
BP	GO:0007632	visual behavior	45715	59/18986	0.00316989	0.0229885	0.011707	SLC7A11/HMGCR	2
BP	GO:0019748	secondary metabolic process	45715	59/18986	0.00316989	0.0229885	0.011707	SLC7A11/FMO1	2
BP	GO:0060135	maternal process involved in female pregnancy	45715	59/18986	0.00316989	0.0229885	0.011707	NR2F2/PTGS2	2
BP	GO:0044703	multi-organism reproductive process	45743	210/18986	0.00320803	0.0231661	0.0117975	NR2F2/PTGS2/TGFB1	3
BP	GO:0009746	response to hexose	45743	211/18986	0.00325123	0.0232633	0.011847	PTGS2/TGFB1/IGF1R	3
BP	GO:0010718	positive regulation of epithelial to mesenchymal transition	45715	60/18986	0.00327633	0.0232633	0.011847	IL6/TGFB1	2
BP	GO:0046456	icosanoid biosynthetic process	45715	60/18986	0.00327633	0.0232633	0.011847	ALOX5/PTGS2	2
BP	GO:1903409	reactive oxygen species biosynthetic process	45715	60/18986	0.00327633	0.0232633	0.011847	ALOX5/CYBB	2
BP	GO:0042306	regulation of protein import into nucleus	45715	61/18986	0.00338443	0.0239307	0.0121869	PTGS2/TGFB1	2
BP	GO:0045599	negative regulation of fat cell differentiation	45715	62/18986	0.00349418	0.0246043	0.0125299	IL6/TGFB1	2
BP	GO:0022411	cellular component disassembly	45774	450/18986	0.00354667	0.0247852	0.012622	IL6/DDR2/TGFB1/IGF1R	4
BP	GO:0034284	response to monosaccharide	45743	218/18986	0.00356369	0.0247852	0.012622	PTGS2/TGFB1/IGF1R	3
BP	GO:0044706	multi-multicellular organism process	45743	218/18986	0.00356369	0.0247852	0.012622	NR2F2/PTGS2/TGFB1	3
BP	GO:0046824	positive regulation of nucleocytoplasmic transport	45715	64/18986	0.00371865	0.0257573	0.0131171	PTGS2/TGFB1	2
BP	GO:0071384	cellular response to corticosteroid stimulus	45715	65/18986	0.00383335	0.0263152	0.0134012	TGFB1/IGF1R	2
BP	GO:0072330	monocarboxylic acid biosynthetic process	45743	224/18986	0.00384571	0.0263152	0.0134012	ALOX5/PTGS2/ALOX15B	3
BP	GO:1901654	response to ketone	45743	224/18986	0.00384571	0.0263152	0.0134012	CYBB/TGFB1/IGF1R	3
BP	GO:0006767	water-soluble vitamin metabolic process	45715	66/18986	0.00394968	0.0268105	0.0136534	SLC2A3/NNMT	2
BP	GO:0070050	neuron cellular homeostasis	45715	66/18986	0.00394968	0.0268105	0.0136534	AIM2/IL6	2
BP	GO:0002285	lymphocyte activation involved in immune response	45743	227/18986	0.0039917	0.0269877	0.0137437	IRF8/IL6/TGFB1	3
BP	GO:2000630	positive regulation of miRNA metabolic process	45715	67/18986	0.00406765	0.0273921	0.0139496	IL6/TGFB1	2
BP	GO:0002440	production of molecular mediator of immune response	45743	230/18986	0.00414105	0.0277761	0.0141452	IL6/TGFB1/PANX1	3
BP	GO:0070918	regulatory ncRNA processing	45715	69/18986	0.00430848	0.0287854	0.0146592	IL6/TGFB1	2
BP	GO:0010594	regulation of endothelial cell migration	45743	235/18986	0.00439747	0.0292647	0.0149033	NR2F2/PTGS2/TGFB1	3
BP	GO:0042180	cellular ketone metabolic process	45743	237/18986	0.00450269	0.0298479	0.0152003	SLC7A11/FMO1/PTGS2	3
BP	GO:0050673	epithelial cell proliferation	45774	482/18986	0.00452967	0.0299099	0.0152319	ALOX5/NR2F2/IL6/TGFB1	4
BP	GO:0051926	negative regulation of calcium ion transport	45715	71/18986	0.00455578	0.0299658	0.0152603	PTGS2/TGFB1	2
BP	GO:0001667	ameboidal-type cell migration	45743	241/18986	0.00471771	0.030911	0.0157417	ENPP2/DDR2/TGFB1	3
BP	GO:0009743	response to carbohydrate	45743	243/18986	0.00482752	0.0313882	0.0159847	PTGS2/TGFB1/IGF1R	3
BP	GO:0034612	response to tumor necrosis factor	45743	243/18986	0.00482752	0.0313882	0.0159847	CXCL8/AIM2/PTGS2	3
BP	GO:0014015	positive regulation of gliogenesis	45715	74/18986	0.00493882	0.0319892	0.0162907	IL6/TGFB1	2
BP	GO:0099173	postsynapse organization	45743	246/18986	0.00499514	0.032231	0.0164139	SLC7A11/FLRT2/IGF1R	3
BP	GO:0002274	myeloid leukocyte activation	45743	247/18986	0.00505179	0.0324731	0.0165372	CXCL8/IL6/TGFB1	3
BP	GO:1902893	regulation of miRNA transcription	45715	76/18986	0.00520216	0.0333135	0.0169652	IL6/TGFB1	2
BP	GO:0002637	regulation of immunoglobulin production	45715	77/18986	0.00533623	0.0334154	0.0170171	IL6/TGFB1	2
BP	GO:0006801	superoxide metabolic process	45715	77/18986	0.00533623	0.0334154	0.0170171	CYBB/TGFB1	2
BP	GO:0033135	regulation of peptidyl-serine phosphorylation	45715	77/18986	0.00533623	0.0334154	0.0170171	IL6/PTGS2	2
BP	GO:0045669	positive regulation of osteoblast differentiation	45715	77/18986	0.00533623	0.0334154	0.0170171	IL6/DDR2	2
BP	GO:0061614	miRNA transcription	45715	77/18986	0.00533623	0.0334154	0.0170171	IL6/TGFB1	2
BP	GO:0070527	platelet aggregation	45715	77/18986	0.00533623	0.0334154	0.0170171	SLC7A11/IL6	2
BP	GO:0043536	positive regulation of blood vessel endothelial cell migration	45715	78/18986	0.00547187	0.0341388	0.0173855	PTGS2/TGFB1	2
BP	GO:0001937	negative regulation of endothelial cell proliferation	45715	79/18986	0.00560909	0.0347395	0.0176914	ALOX5/NR2F2	2
BP	GO:1901568	fatty acid derivative metabolic process	45715	79/18986	0.00560909	0.0347395	0.0176914	ALOX5/ALOX15B	2
BP	GO:0002534	cytokine production involved in inflammatory response	45715	80/18986	0.00574789	0.0349612	0.0178043	ALOX5/IL6	2
BP	GO:0045685	regulation of glial cell differentiation	45715	80/18986	0.00574789	0.0349612	0.0178043	IL6/TGFB1	2
BP	GO:1900015	regulation of cytokine production involved in inflammatory response	45715	80/18986	0.00574789	0.0349612	0.0178043	ALOX5/IL6	2
BP	GO:1902475	L-alpha-amino acid transmembrane transport	45715	80/18986	0.00574789	0.0349612	0.0178043	SLC7A11/SLC1A5	2
BP	GO:1904019	epithelial cell apoptotic process	45715	80/18986	0.00574789	0.0349612	0.0178043	IL6/IGF1R	2
BP	GO:0002260	lymphocyte homeostasis	45715	81/18986	0.00588827	0.0355601	0.0181093	AIM2/TGFB1	2
BP	GO:1903036	positive regulation of response to wounding	45715	81/18986	0.00588827	0.0355601	0.0181093	DDR2/IGF1R	2
BP	GO:0030500	regulation of bone mineralization	45715	82/18986	0.0060302	0.0362881	0.01848	ALOX5/DDR2	2
BP	GO:0001906	cell killing	45743	264/18986	0.00607501	0.0364286	0.0185515	CXCL8/CXCL2/TGFB1	3
BP	GO:0009636	response to toxic substance	45743	270/18986	0.00646369	0.0383627	0.0195365	SLC7A11/PTGS2/HBA1	3
BP	GO:0002720	positive regulation of cytokine production involved in immune response	45715	85/18986	0.00646537	0.0383627	0.0195365	IL6/PANX1	2
BP	GO:0030593	neutrophil chemotaxis	45715	85/18986	0.00646537	0.0383627	0.0195365	CXCL8/CXCL2	2
BP	GO:0002699	positive regulation of immune effector process	45743	272/18986	0.00659649	0.0388345	0.0197768	IL6/TGFB1/PANX1	3
BP	GO:0050871	positive regulation of B cell activation	45715	86/18986	0.00661353	0.0388345	0.0197768	IL6/TGFB1	2
BP	GO:0150076	neuroinflammatory response	45715	86/18986	0.00661353	0.0388345	0.0197768	IL6/PTGS2	2
BP	GO:0090068	positive regulation of cell cycle process	45743	274/18986	0.00673092	0.0393875	0.0200584	DDR2/TGFB1/IGF1R	3
BP	GO:0097305	response to alcohol	45743	275/18986	0.00679875	0.0396477	0.0201909	CYBB/TGFB1/IGF1R	3
BP	GO:0010232	vascular transport	45715	88/18986	0.00691449	0.0399112	0.0203251	SLC2A3/SLC1A5	2
BP	GO:0071347	cellular response to interleukin-1	45715	88/18986	0.00691449	0.0399112	0.0203251	CXCL8/IL6	2
BP	GO:0150104	transport across blood-brain barrier	45715	88/18986	0.00691449	0.0399112	0.0203251	SLC2A3/SLC1A5	2
BP	GO:0098586	cellular response to virus	45715	89/18986	0.00706727	0.0406548	0.0207038	IL6/TGFB1	2
BP	GO:0008306	associative learning	45715	90/18986	0.00722158	0.0411242	0.0209428	SLC7A11/HMGCR	2
BP	GO:0048145	regulation of fibroblast proliferation	45715	90/18986	0.00722158	0.0411242	0.0209428	DDR2/TGFB1	2
BP	GO:1901264	carbohydrate derivative transport	45715	90/18986	0.00722158	0.0411242	0.0209428	PLTP/PANX1	2
BP	GO:0007611	learning or memory	45743	282/18986	0.00728504	0.0413469	0.0210562	SLC7A11/PTGS2/HMGCR	3
BP	GO:0002088	lens development in camera-type eye	45715	91/18986	0.00737742	0.041593	0.0211816	SLC7A11/TGFB1	2
BP	GO:0071230	cellular response to amino acid stimulus	45715	91/18986	0.00737742	0.041593	0.0211816	CYBB/PTGS2	2
BP	GO:1903039	positive regulation of leukocyte cell-cell adhesion	45743	284/18986	0.00742769	0.0417377	0.0212553	ALOX5/IL6/TGFB1	3
BP	GO:2000628	regulation of miRNA metabolic process	45715	92/18986	0.00753479	0.0421998	0.0214906	IL6/TGFB1	2
BP	GO:0043542	endothelial cell migration	45743	287/18986	0.00764479	0.0426672	0.0217286	NR2F2/PTGS2/TGFB1	3
BP	GO:0045824	negative regulation of innate immune response	45715	93/18986	0.00769367	0.0426672	0.0217286	SLAMF8/TGFB1	2
BP	GO:0070098	chemokine-mediated signaling pathway	45715	93/18986	0.00769367	0.0426672	0.0217286	CXCL8/CXCL2	2
BP	GO:0046889	positive regulation of lipid biosynthetic process	45715	94/18986	0.00785407	0.0432739	0.0220376	PTGS2/IGF1R	2
BP	GO:1900182	positive regulation of protein localization to nucleus	45715	94/18986	0.00785407	0.0432739	0.0220376	PTGS2/TGFB1	2
BP	GO:0002690	positive regulation of leukocyte chemotaxis	45715	95/18986	0.00801598	0.043881	0.0223467	CXCL8/IL6	2
BP	GO:0090316	positive regulation of intracellular protein transport	45715	95/18986	0.00801598	0.043881	0.0223467	PTGS2/TGFB1	2
BP	GO:1904892	regulation of receptor signaling pathway via STAT	45715	96/18986	0.00817939	0.0446316	0.022729	IL6/TGFB1	2
BP	GO:0051054	positive regulation of DNA metabolic process	45743	295/18986	0.00824208	0.0448295	0.0228298	IL6/TGFB1/IGF1R	3
BP	GO:0031348	negative regulation of defense response	45743	297/18986	0.0083956	0.0452297	0.0230336	ALOX5/SLAMF8/TGFB1	3
BP	GO:0045165	cell fate commitment	45743	297/18986	0.0083956	0.0452297	0.0230336	NR2F2/SLAMF8/IL6	3
BP	GO:0051962	positive regulation of nervous system development	45743	297/18986	0.0083956	0.0452297	0.0230336	FLRT2/IL6/TGFB1	3
BP	GO:0042542	response to hydrogen peroxide	45715	99/18986	0.00867862	0.0463133	0.0235854	IL6/HBA1	2
BP	GO:0051781	positive regulation of cell division	45715	99/18986	0.00867862	0.0463133	0.0235854	TGFB1/IGF1R	2
BP	GO:0098869	cellular oxidant detoxification	45715	99/18986	0.00867862	0.0463133	0.0235854	PTGS2/HBA1	2
BP	GO:0010596	negative regulation of endothelial cell migration	45715	100/18986	0.00884802	0.0469221	0.0238955	NR2F2/TGFB1	2
BP	GO:0071229	cellular response to acid chemical	45715	100/18986	0.00884802	0.0469221	0.0238955	CYBB/PTGS2	2
BP	GO:0034109	homotypic cell-cell adhesion	45715	101/18986	0.0090189	0.0476793	0.0242811	SLC7A11/IL6	2
BP	GO:0071560	cellular response to transforming growth factor beta stimulus	45743	306/18986	0.00910743	0.0479925	0.0244406	DDR2/TGFB1/IGF1R	3
BP	GO:0015807	L-amino acid transport	45715	102/18986	0.00919126	0.0479925	0.0244406	SLC7A11/SLC1A5	2
BP	GO:1990868	response to chemokine	45715	102/18986	0.00919126	0.0479925	0.0244406	CXCL8/CXCL2	2
BP	GO:1990869	cellular response to chemokine	45715	102/18986	0.00919126	0.0479925	0.0244406	CXCL8/CXCL2	2
BP	GO:0032755	positive regulation of interleukin-6 production	45715	103/18986	0.00936509	0.0487502	0.0248264	IL6/TGFB1	2
MF	GO:0016702	oxidoreductase activity, acting on single donors with incorporation of molecular oxygen, incorporation of two atoms of oxygen	45744	24/18737	5.92304e-06	0.000601798	0.000304349	ALOX5/PTGS2/ALOX15B	3
MF	GO:0016701	oxidoreductase activity, acting on single donors with incorporation of molecular oxygen	45744	25/18737	6.72399e-06	0.000601798	0.000304349	ALOX5/PTGS2/ALOX15B	3
MF	GO:0015172	acidic amino acid transmembrane transporter activity	45716	18/18737	0.000324645	0.0121998	0.00616983	SLC7A11/SLC1A5	2
MF	GO:0045236	CXCR chemokine receptor binding	45716	18/18737	0.000324645	0.0121998	0.00616983	CXCL8/CXCL2	2
MF	GO:0051213	dioxygenase activity	45744	93/18737	0.000354429	0.0121998	0.00616983	ALOX5/PTGS2/ALOX15B	3
MF	GO:0005125	cytokine activity	45775	238/18737	0.000408931	0.0121998	0.00616983	CXCL8/CXCL2/IL6/TGFB1	4
MF	GO:0008514	organic anion transmembrane transporter activity	45775	268/18737	0.000639379	0.0161887	0.00818717	SLC7A11/SLC2A3/SLC1A5/PANX1	4
MF	GO:0005126	cytokine receptor binding	45775	277/18737	0.000723518	0.0161887	0.00818717	CXCL8/CXCL2/IL6/TGFB1	4
MF	GO:0020037	heme binding	45744	143/18737	0.00123988	0.0245006	0.0123908	CYBB/PTGS2/HBA1	3
MF	GO:0005506	iron ion binding	45744	153/18737	0.00150562	0.0245006	0.0123908	ALOX5/ALOX15B/HBA1	3
MF	GO:0046906	tetrapyrrole binding	45744	153/18737	0.00150562	0.0245006	0.0123908	CYBB/PTGS2/HBA1	3
MF	GO:0008009	chemokine activity	45716	49/18737	0.00242489	0.0361713	0.018293	CXCL8/CXCL2	2
MF	GO:0050661	NADP binding	45716	54/18737	0.00293712	0.0380415	0.0192389	FMO1/HMGCR	2
MF	GO:0004601	peroxidase activity	45716	57/18737	0.00326674	0.0380415	0.0192389	PTGS2/HBA1	2
MF	GO:0016504	peptidase activator activity	45716	59/18737	0.00349567	0.0380415	0.0192389	AIM2/TGFB1	2
MF	GO:0016684	oxidoreductase activity, acting on peroxide as acceptor	45716	59/18737	0.00349567	0.0380415	0.0192389	PTGS2/HBA1	2
MF	GO:0004714	transmembrane receptor protein tyrosine kinase activity	45716	60/18737	0.00361288	0.0380415	0.0192389	DDR2/IGF1R	2
MF	GO:0015179	L-amino acid transmembrane transporter activity	45716	66/18737	0.00435419	0.0433	0.0218982	SLC7A11/SLC1A5	2

## Sheet: KEGG pathway enrichment results
category	subcategory	ID	Description	GeneRatio	BgRatio	pvalue	p.adjust	qvalue	geneID	Count
Organismal Systems	Immune system	hsa04621	NOD-like receptor signaling pathway	45829	189/8863	3.6104e-06	0.000329892	0.000228872	CXCL8/AIM2/CXCL2/CYBB/IL6/PANX1	6
Human Diseases	Infectious disease: parasitic	hsa05144	Malaria	45768	50/8863	4.99836e-06	0.000329892	0.000228872	CXCL8/IL6/HBA1/TGFB1	4
Organismal Systems	Immune system	hsa04657	IL-17 signaling pathway	45768	95/8863	6.44705e-05	0.00194566	0.00134986	CXCL8/CXCL2/IL6/PTGS2	4
Human Diseases	Immune disease	hsa05323	Rheumatoid arthritis	45768	95/8863	6.44705e-05	0.00194566	0.00134986	CXCL8/CXCL2/IL6/TGFB1	4
Human Diseases	Endocrine and metabolic disease	hsa04933	AGE-RAGE signaling pathway in diabetic complications	45768	101/8863	8.19233e-05	0.00194566	0.00134986	CXCL8/CYBB/IL6/TGFB1	4
Human Diseases	Infectious disease: parasitic	hsa05146	Amoebiasis	45768	103/8863	8.84393e-05	0.00194566	0.00134986	CXCL8/CXCL2/IL6/TGFB1	4
Organismal Systems	Endocrine system	hsa04913	Ovarian steroidogenesis	45737	52/8863	0.000235158	0.00443441	0.0030765	ALOX5/PTGS2/IGF1R	3
Human Diseases	Infectious disease: bacterial	hsa05134	Legionellosis	45737	56/8863	0.000293166	0.00483724	0.00335598	CXCL8/CXCL2/IL6	3
Metabolism	Lipid metabolism	hsa00590	Arachidonic acid metabolism	45737	63/8863	0.000415527	0.00591809	0.00410585	ALOX5/PTGS2/ALOX15B	3
Cellular Processes	Transport and catabolism	hsa04148	Efferocytosis	45768	157/8863	0.00044834	0.00591809	0.00410585	ALOX5/PTGS2/TGFB1/PANX1	4
Human Diseases	Infectious disease: bacterial	hsa05133	Pertussis	45737	78/8863	0.000778057	0.00888292	0.00616279	IRF8/CXCL8/IL6	3
Human Diseases	Infectious disease: parasitic	hsa05140	Leishmaniasis	45737	79/8863	0.000807539	0.00888292	0.00616279	CYBB/PTGS2/TGFB1	3
Human Diseases	Infectious disease: viral	hsa05167	Kaposi sarcoma-associated herpesvirus infection	45768	196/8863	0.00103333	0.0104923	0.00727932	CXCL8/CXCL2/IL6/PTGS2	4
Metabolism	Metabolism of terpenoids and polyketides	hsa00900	Terpenoid backbone biosynthesis	45709	23/8863	0.00131287	0.0123785	0.00858798	HMGCR/ACAT2	2
Human Diseases	Cardiovascular disease	hsa05417	Lipid and atherosclerosis	45768	216/8863	0.00148204	0.0130419	0.00904822	CXCL8/CXCL2/CYBB/IL6	4
Environmental Information Processing	Signaling molecules and interaction	hsa04061	Viral protein interaction with cytokine and cytokine receptor	45737	100/8863	0.00159927	0.013194	0.00915372	CXCL8/CXCL2/IL6	3
Human Diseases	Infectious disease: parasitic	hsa05142	Chagas disease	45737	103/8863	0.00174115	0.0134932	0.00936133	CXCL8/IL6/TGFB1	3
Environmental Information Processing	Signal transduction	hsa04064	NF-kappa B signaling pathway	45737	105/8863	0.00183999	0.0134932	0.00936133	CXCL8/CXCL2/PTGS2	3
Environmental Information Processing	Signal transduction	hsa04066	HIF-1 signaling pathway	45737	110/8863	0.00210228	0.0146053	0.0101329	CYBB/IL6/IGF1R	3
Organismal Systems	Nervous system	hsa04726	Serotonergic synapse	45737	115/8863	0.00238684	0.0157532	0.0109292	ALOX5/PTGS2/ALOX15B	3
Environmental Information Processing	Signal transduction	hsa04668	TNF signaling pathway	45737	119/8863	0.00263095	0.0165374	0.0114733	CXCL2/IL6/PTGS2	3
Human Diseases	Infectious disease: parasitic	hsa05143	African trypanosomiasis	45709	37/8863	0.00338768	0.0203261	0.0141018	IL6/HBA1	2
Environmental Information Processing	Signal transduction	hsa04068	FoxO signaling pathway	45737	133/8863	0.0036053	0.0206913	0.0143552	IL6/TGFB1/IGF1R	3
Cellular Processes	Cell growth and death	hsa04216	Ferroptosis	45709	42/8863	0.00434846	0.0238011	0.0165127	SLC7A11/CYBB	2
Human Diseases	Endocrine and metabolic disease	hsa04936	Alcoholic liver disease	45737	144/8863	0.00450777	0.0238011	0.0165127	CXCL8/CXCL2/IL6	3
Environmental Information Processing	Signaling molecules and interaction	hsa04060	Cytokine-cytokine receptor interaction	45768	298/8863	0.00476647	0.024199	0.0167888	CXCL8/CXCL2/IL6/TGFB1	4
Cellular Processes	Cell growth and death	hsa04218	Cellular senescence	45737	157/8863	0.00573776	0.0270495	0.0187664	CXCL8/IL6/TGFB1	3
Human Diseases	Endocrine and metabolic disease	hsa04932	Non-alcoholic fatty liver disease	45737	157/8863	0.00573776	0.0270495	0.0187664	CXCL8/IL6/TGFB1	3
Organismal Systems	Immune system	hsa04672	Intestinal immune network for IgA production	45709	50/8863	0.00611674	0.0278417	0.019316	IL6/TGFB1	2
Human Diseases	Infectious disease: viral	hsa05161	Hepatitis B	45737	163/8863	0.00636725	0.0280159	0.0194369	CXCL8/IL6/TGFB1	3
Human Diseases	Immune disease	hsa05321	Inflammatory bowel disease	45709	66/8863	0.0104695	0.0445797	0.0309285	IL6/TGFB1	2
Human Diseases	Cancer: overview	hsa05202	Transcriptional misregulation in cancer	45737	198/8863	0.0108568	0.0447845	0.0310706	CXCL8/IL6/IGF1R	3
Human Diseases	Infectious disease: bacterial	hsa05120	Epithelial cell signaling in Helicobacter pylori infection	45709	71/8863	0.0120431	0.0481723	0.033421	CXCL8/CXCL2	2
