# Supplementary material for: Exploring the common ferroptosis-related genes and molecular mechanisms in periodontitis and systemic sclerosis via integrated bioinformatics and experimental analysis
Source: Front Cell Dev Biol. 2026 Apr 2;14:1803091. doi: 10.3389/fcell.2026.1803091 (PMC13083135; doi:10.3389/fcell.2026.1803091)
Supplement: Supplementary file 5 [file Table1.xlsx]

## Sheet: Ferroptosis-related genes
Marker	Driver	Suppressor	Unclassified	Merge
107	880	1211	121	1279
PTGS2	RPL8	SLC7A11	DUSP1	TFRC
CHAC1	IREB2	GPX4	NOS2	AKT1
SLC40A1	ATP5MC3	AKR1C1	NCF2	BMAL1
TF	CS	AKR1C2	MT3	MiR-19b-3p
TFRC	EMC2	AKR1C3	UBC	SCD
FTH1	ACSF2	GPX4	ALB	STING1
GPX4	NOX1	RB1	TXNRD1	CircRHOT1
HSPB1	CYBB	HSPB1	SRXN1	PIK3CA
NFE2L2	NOX3	HSF1	GPX2	G6PD
GPX4	NOX4	SLC7A11	BNIP3	CAV1
FTH1	NOX5	GPX4	OXSR1	PTPN6
TFRC	DUOX1	GCLC	SELENOS	circSLC8A1
GPX4	DUOX2	SLC7A11	ANGPTL7	AKR1C1
FTL	G6PD	NFE2L2	SLC7A11	PKM
CDKN1A	PGD	SQSTM1	DDIT4	GDF15
HSPA5	VDAC2	NQO1	LOC284561	NOS2
EMC2	PIK3CA	HMOX1	ASNS	ALOX5
SLC7A11	FLT3	FTH1	TSC22D3	ATF3
NFE2L2	SCP2	MUC1	DDIT3	MAPKAP1
MT1G	TP53	SLC3A2	JDP2	STEAP3
HSPB1	ACSL4	MT1G	SESN2	TF
GPX4	LPCAT3	NFE2L2	SLC1A4	AGPAT3
FANCD2	NRAS	SLC40A1	PCK2	RICTOR
CISD1	KRAS	SLC7A11	TXNIP	PRDX1
FDFT1	HRAS	GPX4	VLDLR	ALOX15
SLC1A5	TF	SLC7A11	GPT2	PRR5
SAT1	TFRC	CISD1	PSAT1	AURKA
TFRC	TFR2	SLC7A11	LURAP1L	IREB2
RPL8	SLC38A1	FANCD2	SLC7A5	FTL
NCOA4	SLC1A5	GPX4	HERPUD1	NFE2L2
LPCAT3	GLS2	NFE2L2	XBP1	ACSF2
GLS2	GOT1	FTMT	ATF3	IL17A
DPP4	CARS1	HSPA5	SLC3A2	MTOR
CS	TP53	ATF4	CBS	MAPK14
ALOX15	ALOX5	SLC7A11	ATF4	FTH1
ACSL4	KEAP1	GPX4	ZNF419	CAPG
NOX4	HMOX1	GPX4	KLHL24	CBS
GPX4	TP53	HMOX1	TRIB3	GPX4
FTH1	TP53	ATF4	ZFP69B	SLC7A11
ACSL4	GLS2	NFE2L2	ATP6V1G2	KEAP1
PTGS2	ATG5	TP53	VEGFA	ATF4
GPX4	ATG7	SLC7A11	GDF15	TXNIP
PTGS2	NCOA4	HELLS	TUBE1	IL6
SLC7A11	TF	SCD	ARRDC3	HMOX1
GPX4	ALOX5	FADS2	CEBPG	ALOX12
TFRC	ALOX12	SRC	SNORA16A	DDIT4
FTH1	ALOX12B	STAT3	RGS4	HERPUD1
GPX4	ALOX15	NFE2L2	BLOC1S5-TXNDC5	SLC2A12
SLC7A11	ALOX15B	PML	LOC390705	SP1
NCOA4	ALOXE3	MTOR	EIF2S1	TFAP2C
ACO1	PHKG2	NFS1	KIM-1	RRM2
FTH1	TFRC	TP63	IL6	CEBPG
STEAP3	ACO1	SLC7A11	CXCL2	TXNRD1
FANCD2	IREB2	TP53	RELA	SLC3A2
NFS1	SLC38A1	CDKN1A	HSD17B11	MLST8
TFRC	GLS2	MIR137	AGPAT3	MYCN
PHKG2	G6PDX	SLC40A1	SETD1B	HNF4A
IREB2	ULK1	GPX4	HMOX1	RELA
HSBP1	ATG3	GPX4	TF	IL33
HMOX1	ATG4D	ENPP2	FTL	ELAVL1
CISD1	ATG5	VDAC2	RPL8	RPL8
ACSF2	BECN1	FH	ATP5MC3	SESN2
CS	MAP1LC3A	CISD2	TFRC	HMGB1
LPCAT3	GABARAPL2	SLC40A1	MAFG	ATP5MC3
ACSL4	GABARAPL1	MIR9-1	IL33	CD44
ACSL3	ATG16L1	MIR9-2	FTH1	RPTOR
ACACA	WIPI1	MIR9-3	HAMP	circRNA1615
GPX4	WIPI2	CBS	STEAP3	VAMP2
AKR1C	SNX4	NFE2L2	DRD5	KCNMA1
LOX	ATG13	SQSTM1	GPX4	PINK1
PEBP1	ULK2	GPX4	DRD4	SNORA56
ZEB1	NCOA4	ISCU	MAP3K5	EDN1
FDFT1	ACSL4	FTH1	MAPK14	circ_0007142
SQLE	TP53	ACSL3	SLC2A1	MIR522
HMGCR	SAT1	OTUB1	SLC2A3	HSPB1
FADS2	ALOX15	CD44	SLC2A6	H3C12
SLC1A5	ACSL4	LINC00336	SLC2A8	DECR1
GLS2	LPCAT3	STAT3	SLC2A12	PANX1
GOT1	ALOX15	BRD4	GLUT13	BID
G6PD	ACSL4	PRDX6	SLC2A14	RNF25
PGD	KEAP1	MIR17	EIF2AK4	MIR20A
NFE2L2	EGFR	SCD	EIF2S1	TGFB2
KEAP1	NOX4	SESN2	ATF4	G3BP1
HMOX1	MAPK3	NF2	ALOX5	circSAV1
NQO1	MAPK1	ARNTL	ALOX12	Fer1HCH
SLC7A11	BID	HIF1A	ALOX15	circPDE3B
GCLC	ACSL4	JUN	ALOX5	RBM15
CARS1	ZEB1	CA9	ACSF2	SQOR
CBS	KEAP1	HSPA5	IREB2	PTEN
NOX1	DPP4	TMBIM4	HMGB1	DAZAP1
ABCC1	ALOX15	HSPA5	HMOX1	EP300
NOX4	ALOX12	PLIN2	NFE2L2	MALT1
PTGS2	CDKN2A	MIR212	ELAVL1	MITF
ACSL4	PEBP1	Fer1HCH	SLC3A2	hsa_circ_0057105
GPX4	SOCS1	AIFM2	SLC7A11	SETD2
FTH1	CDO1	AIFM2	TFAP2C	SENP1
PTGS2	MYB	LAMP2	SP1	PRKCG
PTGS2	HMOX1	ZFP36	HBA1	IGF2BP3
PTGS2	MAPK8	GPX4	NNMT	TILRLS
GPX4	MAPK9	PROM2	PLIN4	DDX5
SLC7A11	MAPK1	CHMP5	HIC1	ACOT1
GPX4	MAPK3	CHMP6	STMN1	circ-BGN
PTGS2	SLC1A5	AKR1C1	RRM2	ZEB1
ACSL4	CHAC1	AKR1C2	CAPG	KDM4D
PRDX3	MAPK14	AKR1C3	HNF4A	DCLK3
AKT1	LINC00472	CBS	NGB	SLC25A37
PTGS2	NOX4	NFE2L2	YWHAE	PTPN18
	GOT1	CAV1	GABPB1	SLC38A5
	BECN1	GCH1	AURKA	SOD2
	PRKAA2	SIRT3	MIR4715	HCP5
	PRKAA1	DAZAP1	RIPK1	MIR15A
	ELAVL1	PIR	PRDX1	FOXQ1
	BAP1	GCLC	MIR30B	KLF11
	TP53	FTL	MMP13	AMBRA1
	ABCC1	HCAR1	LRRFIP1	TCL6
	ACSL4	SLC16A1	CBR1	USF2
	MIR6852	RRM2	AKT1	CircBCAR3
	ACVR1B	SCD	MYCN	MIR545
	TGFBR1	NR4A1	PUM2	CERK
	BAP1	PIK3CA	IL17A	TUG1
	EPAS1	RPTOR	MAPKAP1	IRF1
	HILPDA	SREBF1	MLST8	GOT1
	HIF1A	SREBF2	MTOR	SDHB
	ALOX12	FZD7	PRR5	FTHL17
	ACSL4	NFE2L2	RICTOR	circRNA_101093
	HMOX1	NFE2L2	PRNP	PIR
	IFNG	P4HB	KEAP1	ARF6
	ANO6	NT5DC2		LONP1
	LPIN1	BCAT2		PROM2
	HMGB1	HSF1		USP20
	TNFAIP3	PLA2G6		CircIDE
	TLR4	MIR424		circ-STC2
	NOX4	PARK7		TEAD1
	ATF3	FXN		NAT10
	ATM	SUV39H1		NLRP3
	YY1AP1	ATF2		FADS1
	EGLN2	CDKN1A		MIR9-3
	MIOX	FTH1		SERPINF1
	TAFAZZIN	NFE2L2		GJA1
	MTDH	STAT3		ECH1
	IDH1	ACOT1		LUCAT1
	SIRT1	NFE2L2		MLXIPL
	TAFAZZIN	ALDH3A2		circ-TTBK2
	BECN1	NFE2L2		ARGLU1-DT
	FBXW7	STK11		CEPT1
	PANX1	FNDC5		ELOVL5
	DNAJB6	CircIL4R		SLC39A7
	BACH1	CDH1		PRDX6
	ACSL4	NFE2L2		PHKG2
	LONP1	MIR214		SLC39A14
	CD82	NEDD4L		BRCA1
	IL1B	SQSTM1		GPX7
	CTSB	TF		H3C10
	POR	FTMT		RUNX3
	CYB5R1	BRD2		MIR129-2
	ELOVL5	BRD3		TIGAR
	FADS1	BRD4		ACTL6A
	ALOX12	BRDT		PRKCB
	FBXW7	SCD		LYRM1
	PTEN	SLC7A11		CGAS
	NR1D1	DECR1		BDNF-AS
	NR1D2	NFE2L2		TBK1
	TBK1	GPX4		ACSL3
	IL6	SLC7A11		LINC00460
	USP7	NFE2L2		MXRA8
	miR-182-5p	GLRX5		ACACA
	miR-378a-3p	GPX4		EPHA2
	CTSB	NCOA3		MIR18A
	ACSL4	NR5A2		AADAC
	ATF4	GPX4		SQSTM1
	BECN1	MTOR		MIR149
	AQP3	PANX2		DUXAP8
	AQP5	RHEBP1		PARP16
	AQP8	TFAP2A		PROK2
	LINC00618	CP		CircKDM4C
	IREB2	SLC7A11		MTHFR
	MT1DP	ARF6		GSS
	ACSL4	GDF15		PTPN11
	PEX10	ABHD12		SMAD3
	KEAP1	PPP1R13L		KDM5C
	AGPAT3	TFAM		circ-Carm1
	PEX12	KDM3B		HSPA1L
	CHP1	RNF113A		ARHGEF26-AS1
	GPAT4	PARK7		ALDH3A2
	BRPF1	AHCY		PLK1
	OSBPL9	FXN		CHMP5
	INTS2	circ-TTBK2		lnc-MRGPRF-6:1
	MMD	MIR522		SIRT6
	CYP4F8	IDH2		NEDD4
	MLLT1	PPARA		FAM98A
	TTPA	NOS2		MIR148A
	GRIA3	SIAH2		MIR125B2
	EPT1	RELA		DPP4
	POM121L12	PRKAA2		PEX14
	LIG3	VDR		CD38
	AEBP2	NEDD4		MIR19A
	AGPS	FXN		PELATON
	CDCA3	AIFM2		MIB2
	PEX2	PRDX1		P66Shc
	LPCAT3	AR		YTHDF1
	PEX6	CBS		IFNA2
	TIMM9	NFE2L2		PLTP
	DCAF7	CHMP5		MIR302A
	LCE2C	CHMP6		FOXM1
	FAR1	HMOX1		ZBTB48
	PHF21A	ZFP36		USP14
	SMAD7	LAMP2		HEPFAL
	LYRM1	MTF1		EZH2
	AMN	COPZ1		APOE
	PEX3	NUPR1		GATA6
	MTCH1	USP35		PIAS3
	ZEB1	HSF1		RBM24
	SIRT1	PROM2		FBXO31
	ACADSB	PLA2G6		ALDH2
	PVT1	HIF1A		LINC00941
	hsa_circ_0008367	NEAT1		EMP2
	SLC39A14	RRM2		MIR181B2
	NCOA4	SLC7A11		MIR127
	MAP3K11	FTMT		FOXA2
	GSK3B	PARP1		MIR378A
	MAPK8	PARP2		CDK1
	BRD7	PARP3		TRIM3
	TP53	PARP4		HYOU1
	SLC25A28	PARP6		REST
	ACSL4	PARP8		SMARCB1
	MFN2	PARP9		PLIN2
	ACSL4	PARP10		USP7
	SLC11A2	PARP11		CRYAB
	ZFAS1	PARP12		PPM1K
	SLC38A1	PARP14		CD82
	TSC1	PARP15		ZNF8
	PEBP1	PARP16		MBOAT1
	TGFB1	PDSS2		MIR193A
	SNCA	TXN		CKB
	SIRT3	SENP1		MUC1
	PRKAA2	PLA2G6		MCU
	TFRC	OIP5-AS1		ULK1
	CGAS	MIR190A		PCDH7
	STING1	FGF21		BCL2
	HDDC3	CREB1		NFKB2
	MIR761	CREB3		MIR1-2
	MDM2	CREB5		CERS6-AS1
	MDM4	FTMT		KL
	ALOX15	GOT1		SLC40A1
	POR	TFRC		SCP2
	MIR214	GPX4		MAP3K14
	DLD	MIR130B		MIR27A
	LONP1	BEX1		CD36
	ACSL4	ASAH2		USP24
	BACH1	SCD		circEPSTI1
	DNAJB6	FABP4		IDH2
	WWTR1	AKT1S1		CircOMA1
	SIRT1	MLST8		FTMT
	ATM	MTOR		H3C14
	PRKCA	RPTOR		ASS1
	LGMN	CDH1		COPZ1
	ACSL4	SIRT1		MIR9-1
	TP53	TYRO3		TBX2
	IFNG	SIRT6		PDE4C
	SMPD1	TMSB4X		ADAM23
	MYCN	TMSB4Y		GALNT5
	SLC11A2	KIF20A		HDDC3
	IFNA1	ECH1		TFR2
	IFNA2	circRHOT1		SND1
	IFNA4	ETV4		hsa_circ_0008367
	IFNA5	MEG8		MFN2
	IFNA6	VCP		MICU1
	IFNA7	circ_0007142		IRF3
	IFNA8	ENPP2		MIR181B1
	IFNA10	RBMS1		CircZBTB46
	IFNA13	KDM4A		POM121L12
	IFNA14	CBS		E2F1
	IFNA16	MGST1		NR0B1
	IFNA17	circKIF4A		CircCDK14
	IFNA21	miR-7-5p		DUOX2
	SMG9	PRDX6		LRRK2
	NR1D1	circ_0067934		MIOX
	ACSL4	MPC1		MIR23A
	PPARG	CHMP1A		KDM5A
	TLR4	CAMKK2		CPEB1
	IL6	SOX2		ACOT7
	MIR335	SRSF9		CS
	ATF3	PROK2		IGFBP7
	HMOX1	MIR4443		SIRT4
	HMGB1	SIRT2		EHMT2
	EPAS1	circRNA1615		PRDX4
	SNX5	MIR27A		ABHD12
	PAQR3	MIR670		HACE1
	MICU1	MEF2C		MARCHF6
	NOX4	NF2		KRAS
	TOR2A	CDH1		MIR137
	MIR375	HSPB1		SCD5
	MAP3K14	EZH2		LINC01564
	SIRT3	PEDS1		circLMO1
	CircKDM4C	SMPD1		CAVIN1
	MIR324	ADAMTS13		AQP4
	QSOX1	CDC25A		PPARG
	MIB2	G6PD		UFL1
	CLTRN	SRSF9		LIP
	KLF2	CAV1		SLC47A1
	MIR5096	CircFNDC3B		AEBP2
	TFRC	PPARD		ORMDL3
	HOTAIR	CISD2		HSPA4
	H19	ENO3		NEAT1
	FOXO4	SESN2		CYP4F8
	ELAVL1	LCN2		MIR494
	YTHDC2	MARCHF5		EPHA4
	DDR2	TRIB2		CST1
	SLC39A7	DHODH		CircCmss1
	TRIM46	SLC7A11		NUPR1
	ACSL1	MIR545		MEG8
	KDM5A	OTUB1		RAB26
	TRIM21	PDK4		HSPA8
	HMOX1	CircPVT1		SLC1A5
	DPEP1	MIR9-3HG		AGPS
	CYGB	ADIPOQ		SELENOP
	IDO1	circDTL		AKR1C2
	GSTZ1	GPX4		HLF
	TP53	mmu_circRNA_0000309		MIR4735
	ACO1	IL6		miR6315
	GJA1	PTPN18		GSTP1
	IREB2	FTH1		PRKAA1
	SLC7A11	FTH1		FADS2
	PGRMC1	FTL		HSPA4L
	CIRBP	LCN2		GMFB
	FAR1	ABCC5		TCF4
	circPSEN1	CISD3		MGST1
	USP11	MS4A15		FXN
	STING1	LCN2		AHCY
	YAP1	FURIN		ASAH2
	HMOX1	circRHBG		MTTP
	MIR135B	GALNT14		NRAS
	TRIM26	KLHDC3		CXCL8
	YAP1	LINC01833		MAPK9
	NDRG1	circGFRA1		EGR1
	MIR302A	MAPKAP1		CSE
	ASMTL-AS1	MLST8		PARP14
	ZFAS1	MTOR		PTGER1
	FADS2	PRR5		GRSF1
	PIEZO1	RICTOR		MIR124-2
	LIFR	GSTM1		GATA1
	PTPN6	TERT		CNR1
	MIR15A	circ0097009		AHR
	EGR1	TMEM161B-DT		MPC1
	ADAM23	circEPSTI1		COQ10B
	ARHGEF26-AS1	MIR18A		circ_0072464
	ACSL4	RARRES2		PIM1
	CPEB1	USP11		circKIF4A
	COX4I2	NFE2L1		MIR144
	lncRNA AABR07017145.1	NFE2L2		MTF1
	TIMP1	HLF		KLF6
	MIR15A	HIF1A		H3C1
	KDM6B	TIGAR		PARP11
	NCOA4	STAT3		lncRNA AABR07017145.1
	GSK3B	LRP8		HUWE1
	IFNG	PCBP1		HDAC3
	METTL14	DKK1		BTK
	CHAC1	MIR23A		EMP1
	MIB1	NKAP		MITD1
	KDM5C	MIR124-3		MT1G
	ACSL4	PSTK		YY1
	MEG3	SIRT1		LTBP2
	CCDC6	PPARA		ASAP2
	ATF3	RIPK3		PROX1
	IREB2	TXNRD1		MIR124-1
	CFL1	TMSB4X		PPARGC1A
	ALOXE3	NFE2L2		RRAD
	MIR539	LTBP2		PCAT1
	KMT2D	FAF1		CHMP6
	IFNG	C19orf12		KDM1A
	PRKCB	MIR19A		DELE1
	MYCN	NUP62		SLC25A22
	FSCN1	NR1H4		NCOA3
	RB1CC1	ADAMTS9-AS1		SLC16A1-AS1
	METTL3	TBX1		BRD4
	MIR23A	PEDS1		CCDC6
	MIR147A	MiR-706		KCNQ1OT1
	MPO	JUN		PLA2G6
	YY2	YAP1		CircFNDC3B
	LIN28A	FBLN1		A2M-AS1
	HSP90AA1	SLC7A11		RNF113A
	RRM1	OTUB1		MIR424
	RRM2	PARK7		FAF1
	NEAT1	NFE2L2		MIR9-3HG
	LINC00616	SNAI2		JUND
	MIR375	MIR193A		SNAP25
	PGM5P3-AS1	ALG3		CTSB
	SPHK1	PRKCG		SMPD1
	Gm47283	LCN2		ZFP36
	TGFB2	LCN2		FZD7
	ALKBH5	FAM98A		FBLN1
	METTL3	AGAP2-AS1		UMPS
	PADI4	STEAP3		MT1DP
	MIR127	MIR30E		TNF
	CIRBP	GPX4		MIR4443
	PDIA2	NFE2L2		SIRT2
	MIR34C	DPP4		ADAMTS9-AS1
	MIR140	FTH1		STC1
	SP1	SLC40A1		ANO1
	MAPK3	NFE2L2		FURIN
	MAPK1	FTL		PGAM1
	MAPK8	SLC3A2		IL23A
	TP53	SLC11A2		PCBP1
	CRYAB	GPX4		miR-26a-5p
	ALOX15B	SLC7A11		PSTK
	PTGS2	MXRA8		NEDD4L
	ACSF2	CEMIP		EGF
	KEAP1	IRF3		PAQR3
	PTGS2	PPARG		SNX4
	BAX	NFE2L1		H3C4
	CASP3	CUL9		YY1AP1
	ATF3	MDM2		AQP8
	SNX5	PRKAA2		LDLR
	LPCAT3	SCD		TAFAZZIN
	circ-Carm1	SLC7A11		SMAD7
	EMP1	METTL3		PARK7
	HIF1A	NFE2L2		COQ10A
	PANX1	MUC1		KLF2
	TLR4	LTF		MPO
	FABP4	COQ10A		PRMT8
	IFNG	COQ10B		ZEB1-AS1
	BAP1	COQ10BP1		SOX10
	KEAP1	COQ10BP2		IRF7
	MIRN672	SDHA		SDCBP2-AS1
	LCN2	SDHB		MIR761
	CAV1	SDHC		AOC1
	FUNDC1	SDHD		MIR16-2
	HMOX1	RXRG		HSPA2
	MAPK3	SLC16A1-AS1		ZRANB1
	MAPK1	HULC		ATG5
	HMGB1	NOD1		LINC00239
	ZEB1	NOTCH3		MIR210
	ACO1	SIRT1		LDHA
	SLC25A37	SELENOP		HSPA6
	MIR21	NFE2L2		CREB3
	MIR494	NFE2L2		TERF2
	GMFB	NFE2L2		CircHIPK3
	MAP3K11	NUP62		ETV4
	MIR214	SLC7A11		circBBS2
	TP53	ENO1		STAT3
	SAT1	NFE2L2		SLC38A2
	BECN1	NFE2L2		ATG7
	MAPK14	GPX4		ISCU
	ATXN8OS	IDO1		TRIM26
	GLS2	AQP4		SPHK1
	PCDHB14	REST		SLAMF8
	KDM1A	GPX4		MIR17HG
	SSBP1	FNDC5		HBP1
	MIR4735	ATF6		H3C6
	MIR338	BDNF-AS		PHGDH
	TGFBR1	FGFR4		FDX1
	USP14	NFE2L2		CA9
	METTL3	ADORA1		AQP11
	IL6	ADORA2B		MIR491
	CircEXOC5	CircCDK14		WNT5A
	NR1D1	PDGFRA		WIPI2
	NR1D2	VDR		NDUFA4
	PRKAA2	PCBP2		FDFT1
	COMMD10	circ-BGN		LAMTOR5
	CD74	NFE2L2		PTGS2
	SND1	CBSLR		ITPR1
	TP53	CBS		EBF3
	NUP62	STAT6		SDHD
	LCN2	OIP5-AS1		KMT5A
	IDH1	HNRNPD		SQLE
	FTH1	ESR1		FGF4
	PER1	circRNA_101093		YTHDC2
	NEAT1	LINC01564		PARP6
	RND1	SRSF1		AGER
	lncAABR07025387.1	APELA		CTNNB1
	SIRT6	circ_0072464		MIR221
	MIR378A	MIR29A		H19
	circLMO1	CERS6-AS1		ATG4D
	MIR144	BRCA1		TGFBR1
	RAPGEF3	SCD		MTCH1
	CDC27	FADS2		NOX4
	NEAT1	ADIPOR1		PARP4
	MIR15A	NOS2		TBX1
	Circ_0000190	TNF		OsFER2
	ATM	SLC7A11		NKAP
	SLC1A5	GCLC		USP35
	CARM1	NFE2L2		SGK2
	MIR142	SLC3A2		CYP2E1
	NUAK2	FXR1		USP11
	YAP1	ZSCAN25		ACO1
	APP	GGT1		CBSLR
	MIR142	CCT3		TRPM2
	HPCAL1	HSPA5		PYCR1
	ICA1	HSPA5		TOR2A
	MCU	NFE2L2		KDM6B
	BSG	NFE2L2		GABARAPL1
	CAVIN1	AIFM2		CircLRFN5
	MIR27A	FTH1		ATM
	CircSCN8A	GPX7		ESR1
	ALKBH5	AURKA		HSPA1A
	USP14	SENP1		VIRMA
	TMEM164	NUP62		EREG
	HMOX1	CAV-1		BMP4
	ACSL4	KAT5		NEUROD1
	ALOX15	GRSF1		CENPA
	ALOX15B	GDF15		DCAF7
	TFRC	GPX4		GCH1
	NLRP3	GPX4		PARP2
	P2RX7	PCAT1		PRMT1
	NLRP3	TFAP2C		IFNA5
	DDIT4	CircP4HB		H3C11
	P4HB	FNDC5		ZFAS1
	KEAP1	PPARG		CISD2
	TNFAIP1	GCH1		PIM3
	SEC24B	CLOCK		LINC00976
	DDIT4	UFL1		MELK
	P4HB	SIRT2		RBM3
	KEAP1	BMP4		OGFRP1
	MIR129-1	SUFU		MIRN672
	MIR129-2	PELATON		MIR5096
	HMOX1	Uc.339		PDE4D
	TRIM59	BCAT1		SNCA
	HMOX1	BCAT2		FOXN4
	IFNG	NFE2L2		MS4A15
	TNFAIP8L2	PLA2G6		VDAC1
	circRPPH1	SIRT1		KMT2B
	MIR770	MIR222		NR1D2
	ETHE1	ATF4		HRAS
	SOCS2	ARF6		FBXL5
	ANO1	MIR6077		SNHG7
	UHRF1	USP22		LINC00641
	NOX4	LINC01606		PER2
	NTRK2	PTPMT1		METTL16
	ATG5	NPC1		ATG13
	ALOX12	circACAP2		KAT5
	SCARA5	APOE		BCL6
	HMGCL	KAT6B		SMAD4
	SQSTM1	METTL3		CircPVT1
	HDLBP	PRDX1		FGFR4
	NCOA4	PRDX2		POR
	TILRLS	PRDX4		SREBF2
	FBXO31	PRDX6		STAT6
	CircRNA-ST6GALNAC6	HMOX1		ENPP2
	MEN1	KDM4A		TGFB1
	COX7A1	MALAT1		H3C8
	ACSL4	NSUN5		circ_0067934
	TNF	PRDX6		NSUN5
	SPATA2	APOC1		DNAJB6
	BACH1	PSEN1		PSEN2
	ELAVL1	PSEN2		ARPC1A
	KMT2B	LINC01134		CREB
	BECN1	HNRNPL		circRNF10
	CGAS	IL9		ITPR2
	CX3CL1	UBIAD1		SPATA2
	FOXO3	TCF4		MYC
	HMOX1	HUWE1		TXNDC12
	MIR27A	MFN1		ASMTL-AS1
	CD38	CERK		SPDYA
	MCU	PPARD		GRIA3
	IRF7	NFS1		COX4I2
	A2M-AS1	AXL		OMA1
	H3C1	FGFR4		SOX15
	H3C2	G3BP1		FMO1
	H3C3	KRT18		DACT3-AS1
	H3C4	VDR		TIMP1
	H3C6	NFE2L2		TYRO3
	H3C7	GRN		S100A8
	H3C8	NFE2L2		RPLP2
	H3C10	SESN2		PEX6
	H3C11	PRDX6		E2F7
	H3C12	FTH1		SLC6A14
	H3C13	LAMTOR5		VCP
	H3C14	NFE2L2		PCSK9
	H3C15	NFE2L2		PIEZO1
	BECN1	GPX4		BGN
	ARMC5	SIRT1		MIR670
	S100A8	ATF2		MIR21
	BRD4	AIFM2		EIF3H
	ATF3	SPDYA		GSK3B
	OsFER2	POU2F2		POU2F2
	EIF4E	GPX4		MIR6077
	SLC6A14	ZFP36		TNFAIP3
	CircLRFN5	KLF15		ATG3
	MIR93	PRKAA2		PDK4
	ARGLU1-DT	NTRK2		miR-7-5p
	ATG7	NTN1		HOXC-AS3
	HIF1A	SIRT6		MAZ
	EPAS1	MIR217		GCLC
	PRKAA2	SND1		OTUD6B-AS1
	ACSL3	NFE2L2		EIF2AK3
	ALOX5	SLC7A11		CircSnx12
	PER2	METTL16		IFNA16
	PRKAA2	NFE2L2		HMGB2
	BECN1	YAP1		PTBP1
	circAFF1	CST1		TRIM16
	GABARAPL1	FTO		AGAP2-AS1
	IFNG	NQO1		MIR539
	IFNA1	SATB1		KDM3B
	ACSL4	ASAP2		MT-RNR1
	IDH1	CSE		CHAC1
	ATF3	SQOR		HMGA2
	EPHA2	CPLX2		TRIM6
	SHP-1	circCMTM3		NR2F2
	BECN1	SLC47A1		SMURF2
	TUG1	circ-ITCH		MIR338
	GLS2	APELA		BSG
	FUNDC2	GPX4		PARP8
	LOX	AIFM2		TRPV1
	CIRBP	SLC1A5		FXR1
	HEPFAL	PCSK9		CREB5
	EMP1	HPX		CASP3
	ZFAS1	MYC		HSP90AA1
	NR2F2	CB2R		BNC1
	HERPUD1	HOXA11-AS		DUOX1
	ERN1	IGF2BP3		circBLNK
	MAPK8	METTL3		MIR335
	ACSL4	NFE2L2		PARP1
	TFRC	GOT1		PTPRC
	LIP	STC1		ADGRF5
	ALOX15	GPX4		TMSB4Y
	EHMT2	FTL		TNFAIP1
	AOC1	NFE2L2		VDR
	SOX15	LRRK2		UCHL3
	EIF2AK2	HSPB1		CLOCK
	NCOA4	PLTP		HMGCR
	STING	MIR210		PPARD
	ACSL4	HSPA8		RHEBP1
	TRPM7	PCDH7		KDM4A
	BACH1	Circ_0000745		NSUN2
	SLC39A14	PNO1		MIR770
	TFRC	ARG2		MCF2L
	NFE2L2	RBM24		FH
	ABCC1	VDR		BBOX1-AS1
	TP53	FTHL17		ZC3H13
	STAT3	FTH1		circ0097009
	CXCL10	FTL		TMBIM4
	SMURF2	FTMT		CDC27
	HDAC3	FNDC3B		RXRG
	BACH1	SIRT7		PRKAA2
	APOL3	NAT10		GGT1
	STING1	SIRT1		MIR125B1
	YTHDC1	JUND		SELENOK
	PRDX3	LINC00976		LINC01134
	ASL	TULP1		EIF2AK2
	FTO	MITF		MIR129-1
	MIR149	CTNNB1		MIR612
	miR-19b-3p	JUP		UCKL1
	CHAC1	GPX4		IDO1
	GJA1	MYC		CircEXOC5
	MIR129-2	KDM1A		OGT
	DYRK1A	AEBP1		PPP1R13L
	SOX8	BBOX1-AS1		PGAM5
	WTAP	MIR2115		PARP15
	YTHDC2	USF2		GFPT1
	FOXN4	PKM2		PRDX3
	HOXD10	GLS		TRPM7
	MIR324	NFE2L2		SLC11A2
	SNHG1	HRH1		SIRT7
	PIM3	OMA1		MEN1
	SLC39A8	DELE1		SIAH2
	circSLC8A1	ATF4		PDIA2
	ATF3	PYCR1		ALOXE3
	ERK	ANGPTL4		HSPA13
	TRIM21	SHARPIN		RB1CC1
	ATM	IGF2BP3		HNRNPD
	HNF4A	PER1		CARM1
	ADGRF5	PER2		EIF4E
	NCOA4	GOT1		HOTAIR
	USP24	MCF2L		PEX2
	ALOX5	BMAL1		PML
	EGR1	SLC1A5		HOXA11-AS
	IRF8	CAPRIN2		KMT2D
	ACSL4	HMGCR		IGF2BP2
	CHAC1	LINC00941		B3GNT3
	PTEN	BNC1		AXL
	HECTD3	SIRT6		IFNA7
	YAP1	TRPM2		PPARA
	ATG16L1	YAP1		PCDHB14
	BACH1	TRPV1		CD276
	IRF1	ISCA2		METTL14
	TFR1	NEAT1		ASL
	ALOX5	TRIM7		GATA3
	HECW1	OGFRP1		TFAM
	TP53	VAMP2		ALOX15B
	TNFAIP3	MTTP		ACADM
	PHKG2	NFE2L2		PARP12
	HMOX1	SIRT1		SCARA5
	MIR509-1	CISD2		ANGPTL4
	ACSL4	MT1G		EMC2
	MBOAT7	TMEM43		HTR2B
	MMD	CircRAPGEF5		PGRMC1
	CHAC1	AADAC		CircRNA-ST6GALNAC6
	METTL3	GPX4		APELA
	NHLRC1	ITGB3		MLLT1
	TP53	NFE2L2		VKORC1L1
	RBM3	PEDS1		ACADSB
	ITPR1	IL23A		CTNS
	ITPR2	PRDX6		ELK1
	ITPR3	NFE2L2		MIR222
	AGTR2	CNR1		CDCA3
	MIR144	MAZ		METTL9
	METTL1	CAV1		NTRK2
	miR-194-5p	PEX14		MFGE8
	EDN1	PIM1		TIMM9
	HIF1A	SLC25A11		PFKFB2
	EBF3	NFE2L2		BRPF1
	ALOX15	MTHFR		CDO1
	hsa_circ_0057105	AKR1C1		GSTM1
	ChREP-beta	ARPC1A		IFNA17
	TXNIP	MITD1		H3C13
	NCOA4	PPARA		ANXA10
	PPM1K	PHGDH		AMFR
	ZNF8	NFE2L2		LGMN
	SLC7A11-AS1	LINC00239		PRMT5
	ALKBH5	NFE2L2		MAPK1
	GSK3B	AQP11		RARRES2
	ACSL4	PI3K		MIR214
	HDAC6	GPX4		TSC1
	E2F1	ME1		FOXO4
	E2F2	GPX4		TULP1
	E2F3	ELK1		circ_0070440
	BRD4	CYGB		NOD1
	WNT5A	MARCHF6		RIPK3
	MCOLN1	RRM1		MCOLN1
	KCNQ1OT1	GPX4		TRIM21
	TFRC	SLC40A1		FTO
	HMGB2	NFE2L2		MARCHF5
	ORMDL3	TUG1		SUV39H1
	MIR144	C8orf76		AIFM2
	TCL6	NFE2L2		SPI1
	GAS1	NUP62		TRIM7
	PDE4A	H19		PADI4
	PDE4B	MBOAT1		MDM2
	PDE4C	MBOAT2		IL37
	PDE4D	CKB		KLHDC3
	RBMS1	CDKN2A		SEC24B
	CircIDE	GOT1		EGFR
	ACSL4	CAD		CYGB
	BACH1	UMPS		LIFR
	VDAC2	DHODH		NQO1
	POMC	ATF4		FHOD1
	SOCS1	SLC7A11		NDRG1
	METTL3	CTNS		SESN1
	DUOX1	GSTP1		NODAL
	MALT1	AIFM2		HSPA9
	IGFBP7	LDHA		GPAT4
	TRIM3	BAP31		MEX3A
	SNAI3-AS1	HNF4A		SNX5
	lnc-MRGPRF-6:1	OTUD5		SOD1
	FDX1	AIFM2		GINS4
	RUNX3	BMAL1		PRKD2
	MIR93	SLC7A11		HOXD10
	TRPM7	OTUD5		FSCN1
	CircCmss1	NODAL		circRPPH1
	HMGB1	HSPA5		MIR552
	MIR181B1	APELA		FLT3
	MIR181B2	SNAP25		TSPO
	FABP4	YAP1		ADORA1
	TLR4	MIR130B		NR4A1
	FMO1	LCN2		AQP3
	PTBP1	FOXQ1		CYB5R1
	NCOA4	MRTFA		POLE2
	ANO1	TERF2		MiR-706
	NMDAR	BCAT1		IGFBP6
	SETD7	RSL1D1		circ-ITCH
	MTOR	SLC11A2		CREB1
	ZRANB1	ALDH3A2		COQ10BP2
	REST	GPX4		HPCAL1
	KLF2	BACH1		CDH1
	AHR	WTAP		IFNG
	PTBP1	SMAD3		HSPA14
	EP300	circRNF10		HSPA5
	DACT3-AS1	ZBTB48		FNDC5
	KDM6B	HNRNPM		WIPI1
	METTL3	POLE2		circCMTM3
	YY1	G3BP1		CFL1
	MIR429	SLC7A11		LRP8
	circSAV1	SLC39A14		C1QTNF6
	PAQR3	FZD7		BRD7
	SLC7A11-AS1	ETS1		MIR135B
	LACTB	MIR16-1		MIR26A2
	ACSL4	MIR16-2		CircRAPGEF5
	TP53	SPI1		CAD
	ALOX15B	TIMP1		Circ_0000190
	GFPT1	GRSF1		MIR142
	BACH2	GPX4		TMEM43
	LCN2	NFE2L2		circUBE2I
	MIR214	RAB26		CEMIP
	AMER1	KCNMA1		PEX3
	HMGB1	LINC00578		FGF2
	AMFR	C1QTNF6		ETHE1
	CircHIPK3	AKR1C3		XIST
	STEAP1	TRIM21		ZSCAN25
	PTPN11	NSUN5		ACAT2
	IRF7	LCN2		MIR93
	BECN1	PRKAA2		ATF2
	AMBRA1	GPX4		NTN1
	SNHG7	MAPK8		TET2
	SOD1	CACNA1G-AS1		HNRNPM
	GSTZ1	TP53		NOX3
	HBP1	NFE2L2		SRSF1
	HSDL2	SIRT6		TRIM11
	ATP2B3	AIFM2		CD74
	BRCA1	NFE2L2		HSPA12B
	SLC11A2	SCD1		C19orf12
	PRKD1	SCD5		COMMD10
	METTL3	ATF3		METRNL
	MIR26A1	FTO		SLC25A11
	MIR26A2	HELLS		CX3CL1
	IRF9	CYP24A1		MIR429
	PTEN	MIR96		NOX5
	NCOA4	circBBS2		MAPK8
	HIF1A	LINC02587		NR5A2
	G3BP1	MGST1		SLC27A4
	BACH1	KDM4D		FEN1
	TBX2	SPI1		H3C2
	CHAC1	SNORA56		IGF1R
	SMARCB1	GPX4		FAR1
	IL17A	SLC3A2		miR-194-5p
	DHODH	ATF4		BCAT2
	PTGES2	NFE2L2		PRKD1
	circ-STC2	NEUROD1		MFN1
	OTUD6B-AS1	ATF4		MIR124-3
	TRIM16	E2F7		SOX8
	CX3CL1	CD276		mmu_circRNA_0000309
	P66Shc	TXNDC12		CAPRIN2
	VDAC1	ASS1		MIR147A
	SLAMF8	IL6		PARP10
	KLF11	SLC7A11		IFNA13
	ACSL4	CREB1		ATXN8OS
	SOX10	YTHDF1		ACSL1
	MAT1A	NFE2L2		HECTD3
	DDX5	NSUN2		ABCC5
	TRIM44	SLC7A11		RAPGEF3
	ALOX5	GPX4		HELLS
	SOCS2	FXN		MAPK3
	ALOX15	FOXM1		CircHMGA2
	SLC27A5	SETD2		AEBP1
	PPP2R2B	FECH		SPINK4
	SIRT6	circBLNK		BRDT
	MIR124-1	PCBP1		CircIL4R
	MIR124-2	HMOX1		HMGCL
	MIR124-3	CEBPG		TMEM164
	PIAS3	GPX4		MRTFA
	EGR1	FGF21		NFE2L1
	MIR612	NFE2L2		NT5DC2
	ATF3	SLC7A11		LTF
	YTHDF2	GPX4		CYBB
	YY1AP1	NFE2L2		MTDH
	ACSL4	SQOR		ETS1
	CBX5	PPARG		CCT3
	SNX3	SLC2A12		EPHB2
	CD36	PLA2G7		MIR34C
	NEDD4L	SLC25A22		SLC7A11-AS1
	EPHA4	KL		WBP2
	IFI35	BMAL1		LINC01833
	SHARPIN	circ_0070440		DPP9
	BMAL1	ACTL6A		SLC43A2
	LINC-ROR	IL17A		HRH1
	SCP2	circSTIL		HCG18
	CircHMGA2	CGAS		TMEM161B-DT
	KLF6	P4HA1		TRIM44
	SMAD4	HMGCS1		PLA2G7
	GDF15	SNHG1		TERT
	FLRT2	PKM		PARL
	MIR605	NFE2L2		KRT18
	circ_0000140	GPX4		HIF1A
	YY1AP1	SLC7A11		GRN
	YTHDF2	DLEU1		BEX1
	BCL6	circPDE3B		SOCS1
	SYNPR-AS1	RAP1GDS1		YTHDF2
	ACSL4	SELENOK		OTUD5
	FOSL1	GPX4		BHLHE40
	TMEM164	BHLHE40		EGLN2
	circSlC8A1	SREBF1		GALNT14
	PTEN	FEN1		CPLX2
	PRKCB	NSUN5		PANX2
	TP53	EGF		CHMP1A
	HMOX1	SIRT6		RB1
	circUBE2I	NFE2L2		SNX3
	MIR148A	AIFM2		CNIH4
	NLRP3	GSS		PEDS1
	ALOX15	PARK7		MIR96
	RRAD	MIR552		FLRT2
	miR6315	SLC7A11		HSF1
		NFE2L2		BAP1
		ENPP2		GLRX5
		CDK1		H3C15
		RB1		PGM5P3-AS1
		YY1AP1		UTP11
		GPX4		DCPS
		CircBCAR3		CircP4HB
		ALDH2		SRC
		SGK2		FBXW7
		GPX4		WTAP
		FOXM1		MIR30E
		LCN2		TFAP2A
		NR1H4		NFS1
		AIFM2		MIR16-1
		PRMT1		AKT1S1
		LINC01133		ALOX12B
		GINS4		OSBPL9
		OPRM1		PDE4B
		NFE2L2		MIR1-1
		ANXA10		DKK1
		NFE2L2		SLC12A5
		NFE2L2		INTS2
		NFE2L2		NR1H4
		TET2		RRM1
		FUNDC1		COX7A1
		miR-26a-5p		FGF10
		AKR1C2		ADORA2B
		BRD4		MIR9-2
		CARM1		PRDX2
		RNF25		ADIPOR1
		TRIM6		LINC00336
		USP8		DPEP1
		MiR-19b-3p		HJURP
		ASCL1		E2F2
		SESN1		HSPH1
		SIRT3		SIRT3
		USP11		PTGES2
		MFGE8		OPRM1
		USP14		MAT1A
		DCPS		SNAI3-AS1
		MIR491		ENO3
		TUG1		IFNA4
		MARCHF6		GAS1
		CDH1		IFI35
		SCD		TLR4
		SREBF1		AQP5
		IGF1R		ENO1
		GPX3		SDHC
		SLC35F2		FEACR
		ZC3H13		CXCL10
		PROX1		ATF6
		ACADM		P4HA1
		FEACR		ADAMTS13
		LUCAT1		FECH
		miR-129-5p		IL10
		TXNRD3		LINC00618
		SNHG14		SUFU
		SIRT4		SOCS2
		LINC00460		ARG2
		SLC38A2		lncAABR07025387.1
		AKT1S1		MIR324
		MLST8		SLC39A8
		MTOR		GLS
		RPTOR		BACH1
		SLC40A1		ACVR1B
		PRMT9		circGFRA1
		CD44		MIR17
		HSPA8		IFNA14
		SERPINF1		PRMT9
		CREB		CUL9
		PRKAA2		MIR190A
		TMEM147		LINC01133
		PTGER1		TP53
		USP8		ALG3
		STC2		HSPA7
		EGFR		NOX1
		ALKBH5		ICA1
		SLC7A11		miR-129-5p
		ANO1		MAP1LC3A
		CPT1A		SRSF9
		PPARGC1A		OTUB1
		BTK		LINC-ROR
		BCL2		ALKBH5
		WBP2		JUP
		EIF2AK3		MIR140
		SDCBP2-AS1		STK11
		NFE2L2		AC005332.7
		PPARA		CHP1
		ACOT7		CRTC3
		EREG		circSTIL
		TFEB		PEX10
		CAPG		H3C7
		TIMP1		SETD1A
		SIRT1		AMN
		SIRT3		LOX
		PINK1		WWTR1
		FGF10		IFNA1
		SIRT1		Uc.339
		SYVN1		C8orf76
		HDAC6		MAP3K7
		PGRMC1		MEG3
		PDIA4		DYRK1A
		SIRT1		CARS1
		MIR29A		SLC38A1
		PFKFB2		DLD
		ZEB1-AS1		CDKN1A
		BGN		BRD2
		B3GNT3		MMD
		TRIM26		LAMP2
		YAP1		KLF15
		IGF2BP2		PPP2R2B
		HIF1A		GSTZ1
		SIRT3		HSPA1B
		SLC3A2		SETD7
		NFE2L2		PARP3
		SPINK4		MIR6852
		HMOX1		LINC01606
		USP7		MIR605
		LDLR		ULK2
		APOC1		FABP4
		NFE2L2		Circ_0000745
		SRSF1		USP5
		circSEPT9		SLC35F2
		GCH1		SLC25A28
		SLC27A4		SHARPIN
		PRDX2		QSOX1
		GLRX5		UBIAD1
		HACE1		PTPMT1
		AIM2		ZNF488
		CircSnx12		TMEM44-AS1
		PCBP1		PDGFRA
		MIR21		CIRBP
		MELK		HILPDA
		DUXAP8		MIR130B
		TIGAR		ABCB6
		IL33		CISD1
		SETD1A		USP22
		HOXC-AS3		CircSCN8A
		EP300		CAMKK2
		MIR17HG		IDH1
		NFE2L1		NUAK2
		HJURP		SNHG1
		PARL		TXNRD3
		RBM15		PER1
		FGF4		TFEB
		NFE2L2		GPX3
		YAP1		KIF20A
		USP8		YAP1
		FOXA2		HPX
		SIRT1		LCE2C
		YTHDC1		CACNA1G-AS1
		NFE2L2		MALAT1
		FTH1		OIP5-AS1
		KLF15		FNDC3B
		KDM1A		circACAP2
		GCH1		AIM2
		MIR432		IRF8
		NFE2L2		PNO1
		PRMT8		SIRT1
		NDUFA4		ABCC1
		PGAM5		IFNA6
		Sestrin2		ITGB3
		STEAP3		PCBP2
		TSPO		IL1B
		ZNF488		SYVN1
		ITGB2-AS1		LPCAT3
		CA9		Sestrin2
		FANCD2		TRIM46
		FHOD1		CB2R
		NFE2L2		LINC00578
		IL-10		P4HB
		METRNL		MIR217
		TEAD1		STC2
		BRD4		circ_0000140
		MIR20A		FGF21
		ALDH2		BCAP31
		SRC		MBOAT7
		MTCH1		POMC
		SLC38A5		IL9
		EIF3H		H3C3
		OGT		HMGCS1
		PRKD2		MIR2115
		FTX		MIR432
		PGAM1		CLTRN
		NFE2L2		ATP2B3
		AKT		LCN2
		SIRT1		AKR1C3
		TP53		TXN
		HCG18		DDR2
		HSPA1A		CBX5
		HSPA1B		BECN1
		HSPA1L		CPT1A
		HSPA2		SREBF1
		HSPA4		ARMC5
		HSPA4L		EPAS1
		HSPA5		miR-378a-3p
		HSPA6		PDSS2
		HSPA7		LPIN1
		HSPA8		HSDL2
		HSPA9		FOXO3
		HSPA12A		ASCL1
		HSPA12B		TRIM59
		HSPA13		TTPA
		HSPA14		PSEN1
		HSPH1		PEX12
		HYOU1		IFNA10
		MEX3A		HULC
		EP300		UHRF1
		FBXL5		FUNDC2
		CYP1B1		PVT1
		UCHL3		RSL1D1
		DCLK3		BCAT1
		MIR1-1		circDTL
		MIR1-2		P2RX7
		CDH4		CDKN2A
		HTR2B		LIN28A
		SOD2		LINC00616
		SESN2		TMSB4X
		GATA6		METTL3
		MIR125B1		BRD3
		MIR125B2		SSBP1
		FDX1		PDIA4
		SLC12A5		YTHDC1
		PNO1		ERN1
		MT-RNR1		ATG16L1
		ETS1		LIG3
		ABCB6		JUN
		UTP11		DHODH
		MIR29A		NOTCH3
		TRIM11		IRF9
		PLK1		PARP9
		CYP2E1		NF2
		SLC7A11		BACH2
		PRKAA2		SYNPR-AS1
		ATF4		ME1
		SLC43A2		ITGB2-AS1
		CircOMA1		SNHG14
		DPP9		AR
		CARM1		SNAI2
		EGFR		GABARAPL2
		AIFM2		NUP62
		NAT10		HNRNPL
		TXNDC12		CDH4
		CASC11		PGD
		MAT2A		RND1
		NR0B1		DLEU1
		NUPR1		MAP3K11
		LCN2		COQ10BP1
		WTAP		AGTR2
		AHR		LACTB
		CENPA		E2F3
		EMP2		TNFAIP8L2
		DHODH		SMG9
		YAP1		APOL3
		SLC1A5		YY2
		GLS		PEBP1
		ACSL1		BAX
		CNIH4		CP
		NFE2L2		NCOA4
		HMOX1		CYP24A1
		CircHIPK3		ANO6
		MAP3K7		CASC11
		GALNT5		FUNDC1
		CISD2		HSBP1
		GGT1		FOSL1
		UHRF1		MIR509-1
		MIR450B		NPC1
		VDR		SLC16A1
		HSPB1		PRKCA
		SLC7A11		MIB1
		IL37		CISD3
		VIRMA		TRIB2
		MIR221		USP8
		AC005332.7		LINC00472
		PRMT5		circRHBG
		SIRT1		TMEM147
		METTL14		circPSEN1
		CXCL8		IFNA21
		hsa_circ_0050900		MAT2A
		HIF1A		circAFF1
		GATA1		NR1D1
		AGER		APOC1
		UCKL1		MBOAT2
		VIRMA		MIR29A
		PEDS1		SLC27A5
		HDAC3		ACSL4
		FGF2		HSPA12A
		USP20		MIR450B
		HCP5		PDE4A
		SCD		SATB1
		CRTC3		STARD7
		RPLP2		HCAR1
		G3BP1		KAT6B
		HMGA2		NHLRC1
		CircZBTB46		LINC02587
		CYBB		SOX2
		CircRHOT1		TP63
		PTPRC		SDHA
		ME1		hsa_circ_0050900
		MTOR		CYP1B1
		SREBF1		GLS2
		SQLE		APP
		VKORC1L1		VDAC2
		GATA3		Gm47283
		FGF21		AMER1
		XIST		SAT1
		VIRMA		MIR26A1
		ABHD12		PHF21A
		ALDH2		MIR212
		OTUD5		RBMS1
		USP5		MDM4
		AKT1		IFNA8
		KL		HDAC6
		STARD7		MIR375
		PARL		ISCA2
		METTL9		FTX
		SLC7A11		HDLBP
		ELOVL5		circSEPT9
		IGFBP6		FANCD2
		GRSF1		HECW1
		GPX4		MEF2C
		YTHDF1		ITPR3
		TMEM44-AS1		METTL1
		KMT5A		STEAP1
		MALT1		RAP1GDS1
		MGST1		miR-182-5p
		NDRG1		MYB
		LINC00641		NMDAR
		HSPB1		CDC25A
		ACAT2		ADIPOQ
		NFKB2		LOC390705
				MMP13
				TRIB3
				PLIN4
				MAP3K5
				DRD5
				YWHAE
				SLC2A3
				HSD17B11
				NCF2
				PCK2
				ANGPTL7
				RGS4
				ZFP69B
				MT3
				TSC22D3
				BLOC1S5-TXNDC5
				SLC2A8
				BNIP3
				ZNF419
				VLDLR
				NGB
				EIF2S1
				DUSP1
				GLUT13
				LOC284561
				GPX2
				SELENOS
				GABPB1
				VEGFA
				PRNP
				NNMT
				LRRFIP1
				STMN1
				SLC2A1
				SNORA16A
				TUBE1
				MIR30B
				SLC2A14
				PUM2
				SRXN1
				HIC1
				SLC7A5
				CXCL2
				ARRDC3
				SLC1A4
				DDIT3
				PSAT1
				SLC2A6
				RIPK1
				ASNS
				DRD4
				XBP1
				SETD1B
				EIF2AK4
				MAFG
				ATP6V1G2
				KIM-1
				LURAP1L
				OXSR1
				ALB
				GPT2
				HAMP
				MIR4715
				JDP2
				UBC
				KLHL24
				CBR1
				HBA1
