# Supplementary material for: Exploring the common ferroptosis-related genes and molecular mechanisms in periodontitis and systemic sclerosis via integrated bioinformatics and experimental analysis
Source: Front Cell Dev Biol. 2026 Apr 2;14:1803091. doi: 10.3389/fcell.2026.1803091 (PMC13083135; doi:10.3389/fcell.2026.1803091)
Supplement: Supplementary file 6 [file Table5.xlsx]

## Sheet: GO enrichment results
ONTOLOGY	ID	Description	GeneRatio	BgRatio	pvalue	p.adjust	qvalue	geneID	Count
BP	GO:0097237	cellular response to toxic substance	8/61	135/18986	1.13733e-08	1.88472e-05	1.18946e-05	TXN/PRDX4/PIM1/GPX2/TXNRD1/CYP1B1/GPX7/TNF	8
BP	GO:0009410	response to xenobiotic stimulus	12/61	451/18986	1.69413e-08	1.88472e-05	1.18946e-05	TXNIP/UMPS/PDE4B/CYP1B1/NNMT/MEF2C/AIM2/FMO1/PRKCB/CYBB/TNF/IL10	12
BP	GO:0002523	leukocyte migration involved in inflammatory response	4/61	20/18986	4.49524e-07	0.000331978	0.000209513	ALOX5/S100A8/SLAMF8/TNF	4
BP	GO:0006979	response to oxidative stress	10/61	405/18986	5.96815e-07	0.000331978	0.000209513	TXN/TXNIP/PRDX4/PDGFRA/ALOX5/GPX2/CYP1B1/GPX7/EPAS1/BTK	10
BP	GO:0072593	reactive oxygen species metabolic process	8/61	242/18986	1.02082e-06	0.000454265	0.000286689	TXN/PRDX4/ALOX5/CYP1B1/NCF2/TLR4/CYBB/TNF	8
BP	GO:0071216	cellular response to biotic stimulus	8/61	269/18986	2.25082e-06	0.000667923	0.00042153	TXNIP/EIF2AK3/PDE4B/TLR4/MEF2C/BTK/TNF/IL10	8
BP	GO:0009636	response to toxic substance	8/61	270/18986	2.31377e-06	0.000667923	0.00042153	TXN/PRDX4/PIM1/GPX2/TXNRD1/CYP1B1/GPX7/TNF	8
BP	GO:0007565	female pregnancy	7/61	189/18986	2.40152e-06	0.000667923	0.00042153	PPARD/SLC38A1/ACVR1B/UMPS/ACSL4/CTSB/PARP2	7
BP	GO:1990748	cellular detoxification	6/61	125/18986	2.98074e-06	0.000736906	0.000465066	TXN/PRDX4/PIM1/GPX2/TXNRD1/GPX7	6
BP	GO:0044703	multi-organism reproductive process	7/61	210/18986	4.81911e-06	0.00107225	0.000676704	PPARD/SLC38A1/ACVR1B/UMPS/ACSL4/CTSB/PARP2	7
BP	GO:0044706	multi-multicellular organism process	7/61	218/18986	6.16006e-06	0.00124601	0.000786365	PPARD/SLC38A1/ACVR1B/UMPS/ACSL4/CTSB/PARP2	7
BP	GO:0033280	response to vitamin D	4/61	39/18986	7.29091e-06	0.00135186	0.000853165	AQP3/PIM1/CYP24A1/PRKCB	4
BP	GO:0050727	regulation of inflammatory response	9/61	438/18986	1.02147e-05	0.00174828	0.00110335	PPARD/ALOX5/TLR4/S100A8/AIM2/BTK/SLAMF8/TNF/IL10	9
BP	GO:0045444	fat cell differentiation	7/61	251/18986	1.54152e-05	0.00207639	0.00131042	PDGFRA/PPARD/PIM1/ALOX5/TRIB3/ALOXE3/TNF	7
BP	GO:0098754	detoxification	6/61	167/18986	1.57509e-05	0.00207639	0.00131042	TXN/PRDX4/PIM1/GPX2/TXNRD1/GPX7	6
BP	GO:0007584	response to nutrient	6/61	168/18986	1.62938e-05	0.00207639	0.00131042	AQP3/PIM1/CYP1B1/CYP24A1/PRKCB/CYBB	6
BP	GO:0098869	cellular oxidant detoxification	5/61	99/18986	1.64353e-05	0.00207639	0.00131042	TXN/PRDX4/GPX2/TXNRD1/GPX7	5
BP	GO:0032496	response to lipopolysaccharide	8/61	354/18986	1.67978e-05	0.00207639	0.00131042	PDE4B/TLR4/S100A8/MEF2C/FMO1/BTK/TNF/IL10	8
BP	GO:0051090	regulation of DNA-binding transcription factor activity	8/61	363/18986	2.01179e-05	0.00231191	0.00145906	PIM1/CYP1B1/TLR4/S100A8/AIM2/BTK/TNF/IL10	8
BP	GO:0007252	I-kappaB phosphorylation	3/61	17/18986	2.07812e-05	0.00231191	0.00145906	PRDX4/TLR4/TNF	3
BP	GO:0002532	production of molecular mediator involved in inflammatory response	5/61	107/18986	2.39535e-05	0.00253793	0.0016017	ALOX5/TLR4/BTK/SLAMF8/TNF	5
BP	GO:0002237	response to molecule of bacterial origin	8/61	375/18986	2.53893e-05	0.00256778	0.00162054	PDE4B/TLR4/S100A8/MEF2C/FMO1/BTK/TNF/IL10	8
BP	GO:0051896	regulation of phosphatidylinositol 3-kinase/protein kinase B signal transduction	7/61	280/18986	3.10984e-05	0.00285106	0.00179932	TXN/PDGFRA/PPARD/AIM2/TNF/FLT3/EGF	7
BP	GO:0001776	leukocyte homeostasis	5/61	113/18986	3.11646e-05	0.00285106	0.00179932	PDE4B/MEF2C/AIM2/BTK/FLT3	5
BP	GO:2001056	positive regulation of cysteine-type endopeptidase activity	5/61	114/18986	3.25143e-05	0.00285106	0.00179932	EIF2AK3/S100A8/LGMN/AIM2/TNF	5
BP	GO:0042113	B cell activation	7/61	284/18986	3.40401e-05	0.00285106	0.00179932	TLR4/MEF2C/PRKCB/BTK/SLAMF8/FLT3/IL10	7
BP	GO:0051897	positive regulation of phosphatidylinositol 3-kinase/protein kinase B signal transduction	6/61	192/18986	3.45971e-05	0.00285106	0.00179932	TXN/PDGFRA/PPARD/TNF/FLT3/EGF	6
BP	GO:0006766	vitamin metabolic process	5/61	117/18986	3.68371e-05	0.00292723	0.00184739	PSAT1/CYP24A1/NNMT/LGMN/TNF	5
BP	GO:0002544	chronic inflammatory response	3/61	21/18986	4.0275e-05	0.00294965	0.00186154	S100A8/TNF/IL10	3
BP	GO:0042359	vitamin D metabolic process	3/61	21/18986	4.0275e-05	0.00294965	0.00186154	CYP24A1/LGMN/TNF	3
BP	GO:0071466	cellular response to xenobiotic stimulus	6/61	198/18986	4.10962e-05	0.00294965	0.00186154	UMPS/PDE4B/CYP1B1/MEF2C/AIM2/FMO1	6
BP	GO:0050678	regulation of epithelial cell proliferation	8/61	406/18986	4.46159e-05	0.00303531	0.0019156	PPARD/ALOX5/BID/MEF2C/BTK/TNF/IL10/EGF	8
BP	GO:0051092	positive regulation of NF-kappaB transcription factor activity	5/61	122/18986	4.50181e-05	0.00303531	0.0019156	TLR4/S100A8/AIM2/BTK/TNF	5
BP	GO:0032609	type II interferon production	5/61	124/18986	4.8658e-05	0.00309326	0.00195217	PDE4B/PDE4D/TLR4/TNF/IL10	5
BP	GO:0032649	regulation of type II interferon production	5/61	124/18986	4.8658e-05	0.00309326	0.00195217	PDE4B/PDE4D/TLR4/TNF/IL10	5
BP	GO:0051091	positive regulation of DNA-binding transcription factor activity	6/61	208/18986	5.4078e-05	0.00334232	0.00210936	TLR4/S100A8/AIM2/BTK/TNF/IL10	6
BP	GO:0051402	neuron apoptotic process	7/61	307/18986	5.57503e-05	0.00335255	0.00211581	TMBIM4/BID/LGMN/MEF2C/PARP2/TNF/IL10	7
BP	GO:0030888	regulation of B cell proliferation	4/61	67/18986	6.35297e-05	0.0034899	0.0022025	TLR4/MEF2C/BTK/IL10	4
BP	GO:0031100	animal organ regeneration	4/61	67/18986	6.35297e-05	0.0034899	0.0022025	NNMT/TNF/FLT3/IL10	4
BP	GO:0007259	receptor signaling pathway via JAK-STAT	5/61	132/18986	6.5549e-05	0.0034899	0.0022025	CYP1B1/TNF/FLT3/IL10/EGF	5
BP	GO:1905953	negative regulation of lipid localization	4/61	68/18986	6.73388e-05	0.0034899	0.0022025	PPARD/ACSL4/TNF/EGF	4
BP	GO:0050864	regulation of B cell activation	5/61	133/18986	6.79427e-05	0.0034899	0.0022025	TLR4/MEF2C/BTK/SLAMF8/IL10	5
BP	GO:0043491	phosphatidylinositol 3-kinase/protein kinase B signal transduction	7/61	317/18986	6.82035e-05	0.0034899	0.0022025	TXN/PDGFRA/PPARD/AIM2/TNF/FLT3/EGF	7
BP	GO:0046697	decidualization	3/61	25/18986	6.90137e-05	0.0034899	0.0022025	PPARD/CTSB/PARP2	3
BP	GO:0062197	cellular response to chemical stress	7/61	321/18986	7.37828e-05	0.00364815	0.00230237	TXN/PDGFRA/EIF2AK3/ALOX5/CYP1B1/GPX7/BTK	7
BP	GO:0010950	positive regulation of endopeptidase activity	5/61	137/18986	7.81991e-05	0.00369583	0.00233246	EIF2AK3/S100A8/LGMN/AIM2/TNF	5
BP	GO:0034219	carbohydrate transmembrane transport	5/61	137/18986	7.81991e-05	0.00369583	0.00233246	AQP3/PPARD/TRIB3/PRKCB/TNF	5
BP	GO:0045862	positive regulation of proteolysis	7/61	325/18986	7.97303e-05	0.00369583	0.00233246	EIF2AK3/TRIB3/S100A8/LGMN/AIM2/TNF/EGF	7
BP	GO:0097193	intrinsic apoptotic signaling pathway	7/61	327/18986	8.28477e-05	0.00375773	0.00237153	EIF2AK3/BID/CYP1B1/TRIB3/S100A8/TNF/IL10	7
BP	GO:0060326	cell chemotaxis	7/61	328/18986	8.44434e-05	0.00375773	0.00237153	PDGFRA/ALOX5/PDE4B/S100A8/LGMN/SLAMF8/IL10	7
BP	GO:0008643	carbohydrate transport	5/61	142/18986	9.26524e-05	0.00404219	0.00255105	AQP3/PPARD/TRIB3/PRKCB/TNF	5
BP	GO:0016053	organic acid biosynthetic process	7/61	334/18986	9.45536e-05	0.0040458	0.00255333	PSAT1/SLC38A1/ALOX5/TRIB3/BCAT1/FMO1/ALOXE3	7
BP	GO:0048872	homeostasis of number of cells	7/61	339/18986	0.000103715	0.00420107	0.00265132	ACVR1B/PDE4B/EPAS1/MEF2C/AIM2/BTK/FLT3	7
BP	GO:0048545	response to steroid hormone	7/61	340/18986	0.000105631	0.00420107	0.00265132	TXNIP/PPARD/CYP1B1/CYBB/TNF/FLT3/IL10	7
BP	GO:0090594	inflammatory response to wounding	3/61	29/18986	0.000108643	0.00420107	0.00265132	ALOX5/TLR4/TNF	3
BP	GO:0010952	positive regulation of peptidase activity	5/61	147/18986	0.000109079	0.00420107	0.00265132	EIF2AK3/S100A8/LGMN/AIM2/TNF	5
BP	GO:0045598	regulation of fat cell differentiation	5/61	147/18986	0.000109079	0.00420107	0.00265132	PPARD/PIM1/ALOX5/TRIB3/TNF	5
BP	GO:0032729	positive regulation of type II interferon production	4/61	77/18986	0.000109511	0.00420107	0.00265132	PDE4B/PDE4D/TLR4/TNF	4
BP	GO:0010038	response to metal ion	7/61	345/18986	0.00011565	0.0043614	0.0027525	AQP3/TXNIP/EIF2AK3/S100A8/LGMN/MEF2C/CYBB	7
BP	GO:0030595	leukocyte chemotaxis	6/61	240/18986	0.000119032	0.00441411	0.00278577	ALOX5/PDE4B/S100A8/LGMN/SLAMF8/IL10	6
BP	GO:0006935	chemotaxis	8/61	472/18986	0.000127476	0.00458119	0.00289121	PDGFRA/FLRT2/ALOX5/PDE4B/S100A8/LGMN/SLAMF8/IL10	8
BP	GO:0001890	placenta development	5/61	152/18986	0.000127656	0.00458119	0.00289121	PPARD/CTSB/EPAS1/PARP2/IL10	5
BP	GO:0042330	taxis	8/61	474/18986	0.000131237	0.00463497	0.00292516	PDGFRA/FLRT2/ALOX5/PDE4B/S100A8/LGMN/SLAMF8/IL10	8
BP	GO:0006809	nitric oxide biosynthetic process	4/61	81/18986	0.000133351	0.00463605	0.00292584	CYP1B1/TLR4/TNF/IL10	4
BP	GO:0031960	response to corticosteroid	5/61	156/18986	0.00014419	0.00493572	0.00311496	CYP1B1/CYBB/TNF/FLT3/IL10	5
BP	GO:0050673	epithelial cell proliferation	8/61	482/18986	0.000147215	0.00496294	0.00313214	PPARD/ALOX5/BID/MEF2C/BTK/TNF/IL10/EGF	8
BP	GO:0034599	cellular response to oxidative stress	6/61	251/18986	0.000151983	0.00504719	0.00318531	TXN/PDGFRA/ALOX5/CYP1B1/GPX7/BTK	6
BP	GO:0033002	muscle cell proliferation	6/61	252/18986	0.000155304	0.00508163	0.00320705	PPARD/PIM1/TLR4/MEF2C/TNF/IL10	6
BP	GO:0034762	regulation of transmembrane transport	8/61	487/18986	0.000157994	0.00509475	0.00321532	HSPA2/SLC38A1/PIM1/PDE4B/TRIB3/PDE4D/PRKCB/TNF	8
BP	GO:0097696	receptor signaling pathway via STAT	5/61	160/18986	0.000162317	0.00515935	0.0032561	CYP1B1/TNF/FLT3/IL10/EGF	5
BP	GO:0050871	positive regulation of B cell activation	4/61	86/18986	0.000168181	0.00527047	0.00332622	TLR4/MEF2C/BTK/IL10	4
BP	GO:0050729	positive regulation of inflammatory response	5/61	162/18986	0.000172009	0.00531556	0.00335468	TLR4/S100A8/AIM2/BTK/TNF	5
BP	GO:0045927	positive regulation of growth	6/61	259/18986	0.000180196	0.00549227	0.00346621	PPARD/PIM1/ACSL4/S100A8/MEF2C/PARP2	6
BP	GO:0001893	maternal placenta development	3/61	35/18986	0.000191948	0.00562071	0.00354726	PPARD/CTSB/PARP2	3
BP	GO:0045577	regulation of B cell differentiation	3/61	35/18986	0.000191948	0.00562071	0.00354726	BTK/SLAMF8/IL10	3
BP	GO:0046209	nitric oxide metabolic process	4/61	89/18986	0.000191988	0.00562071	0.00354726	CYP1B1/TLR4/TNF/IL10	4
BP	GO:2000116	regulation of cysteine-type endopeptidase activity	5/61	167/18986	0.000198178	0.00572657	0.00361407	EIF2AK3/S100A8/LGMN/AIM2/TNF	5
BP	GO:2001057	reactive nitrogen species metabolic process	4/61	91/18986	0.000209152	0.0059662	0.00376531	CYP1B1/TLR4/TNF/IL10	4
BP	GO:0042100	B cell proliferation	4/61	92/18986	0.000218137	0.00614372	0.00387734	TLR4/MEF2C/BTK/IL10	4
BP	GO:0030522	intracellular receptor signaling pathway	7/61	384/18986	0.000223454	0.0062148	0.0039222	PPARD/PIM1/CYP24A1/TLR4/ALOXE3/BTK/TNF	7
BP	GO:0033273	response to vitamin	4/61	93/18986	0.000227396	0.00624637	0.00394212	AQP3/PIM1/CYP24A1/PRKCB	4
BP	GO:0055023	positive regulation of cardiac muscle tissue growth	3/61	38/18986	0.000245716	0.00666728	0.00420776	PIM1/MEF2C/PARP2	3
BP	GO:0001936	regulation of endothelial cell proliferation	5/61	179/18986	0.000273368	0.00732823	0.00462489	ALOX5/MEF2C/TNF/IL10/EGF	5
BP	GO:0046777	protein autophosphorylation	5/61	180/18986	0.00028049	0.00742965	0.0046889	PDGFRA/EIF2AK3/PIM1/ACVR1B/FLT3	5
BP	GO:0045730	respiratory burst	3/61	40/18986	0.000286463	0.00749859	0.0047324	NCF2/CYBB/SLAMF8	3
BP	GO:0050900	leukocyte migration	7/61	404/18986	0.000304128	0.00786842	0.0049658	ALOX5/PDE4B/S100A8/LGMN/SLAMF8/TNF/IL10	7
BP	GO:0006631	fatty acid metabolic process	7/61	405/18986	0.000308705	0.00789505	0.00498261	PPARD/ALOX5/CYP1B1/TRIB3/ACSL4/FMO1/ALOXE3	7
BP	GO:0045454	cell redox homeostasis	3/61	42/18986	0.000331336	0.00828341	0.00522771	TXN/PRDX4/TXNRD1	3
BP	GO:0060421	positive regulation of heart growth	3/61	42/18986	0.000331336	0.00828341	0.00522771	PIM1/MEF2C/PARP2	3
BP	GO:0046651	lymphocyte proliferation	6/61	297/18986	0.000375683	0.00928772	0.00586153	BID/TLR4/MEF2C/BTK/FLT3/IL10	6
BP	GO:0014002	astrocyte development	3/61	44/18986	0.000380507	0.0093036	0.00587156	TLR4/S100A8/TNF	3
BP	GO:1904646	cellular response to amyloid-beta	3/61	45/18986	0.000406756	0.00983731	0.00620838	TLR4/LGMN/TNF	3
BP	GO:0001676	long-chain fatty acid metabolic process	4/61	109/18986	0.000417015	0.00997697	0.00629653	ALOX5/CYP1B1/ACSL4/ALOXE3	4
BP	GO:0032943	mononuclear cell proliferation	6/61	305/18986	0.000432565	0.0101681	0.00641712	BID/TLR4/MEF2C/BTK/FLT3/IL10	6
BP	GO:0030890	positive regulation of B cell proliferation	3/61	46/18986	0.000434142	0.0101681	0.00641712	TLR4/MEF2C/BTK	3
BP	GO:0000302	response to reactive oxygen species	5/61	200/18986	0.000454876	0.0105048	0.00662967	TXN/TXNIP/PDGFRA/CYP1B1/BTK	5
BP	GO:1903706	regulation of hemopoiesis	7/61	433/18986	0.00046122	0.0105048	0.00662967	ACVR1B/TLR4/MEF2C/BTK/SLAMF8/TNF/IL10	7
BP	GO:0006775	fat-soluble vitamin metabolic process	3/61	47/18986	0.000462685	0.0105048	0.00662967	CYP24A1/LGMN/TNF	3
BP	GO:0001935	endothelial cell proliferation	5/61	202/18986	0.000475985	0.0106976	0.00675134	ALOX5/MEF2C/TNF/IL10/EGF	5
BP	GO:0032102	negative regulation of response to external stimulus	7/61	437/18986	0.000487219	0.0108406	0.00684158	PDGFRA/PPARD/PIM1/ALOX5/SLAMF8/TNF/IL10	7
BP	GO:0034440	lipid oxidation	4/61	114/18986	0.00049425	0.0108594	0.00685342	PPARD/ALOX5/FMO1/ALOXE3	4
BP	GO:0031099	regeneration	5/61	204/18986	0.000497823	0.0108594	0.00685342	PPARD/NNMT/TNF/FLT3/IL10	5
BP	GO:0045445	myoblast differentiation	4/61	115/18986	0.000510839	0.0110351	0.00696433	PPARD/EPAS1/MEF2C/TNF	4
BP	GO:0002861	regulation of inflammatory response to antigenic stimulus	3/61	49/18986	0.000523323	0.0111667	0.00704738	BTK/TNF/IL10	3
BP	GO:0002791	regulation of peptide secretion	5/61	207/18986	0.000531988	0.0111667	0.00704738	ALOX5/ACSL4/S100A8/PRKCB/TNF	5
BP	GO:0090087	regulation of peptide transport	5/61	207/18986	0.000531988	0.0111667	0.00704738	ALOX5/ACSL4/S100A8/PRKCB/TNF	5
BP	GO:0019372	lipoxygenase pathway	2/61	11/18986	0.000548151	0.0113313	0.00715124	ALOX5/ALOXE3	2
BP	GO:0043434	response to peptide hormone	7/61	446/18986	0.000550013	0.0113313	0.00715124	TRIM44/CYP1B1/TRIB3/SLC39A14/PRKCB/CYBB/IL10	7
BP	GO:1904659	glucose transmembrane transport	4/61	118/18986	0.000562985	0.0114921	0.00725274	PPARD/TRIB3/PRKCB/TNF	4
BP	GO:0050851	antigen receptor-mediated signaling pathway	5/61	212/18986	0.000592815	0.011991	0.0075676	PDE4B/PDE4D/MEF2C/PRKCB/BTK	5
BP	GO:0008645	hexose transmembrane transport	4/61	121/18986	0.000618809	0.0124041	0.00782827	PPARD/TRIB3/PRKCB/TNF	4
BP	GO:0042886	amide transport	6/61	328/18986	0.000634243	0.0125425	0.00791562	AQP3/ALOX5/ACSL4/S100A8/PRKCB/TNF	6
BP	GO:0071872	cellular response to epinephrine stimulus	2/61	12/18986	0.000656421	0.0125425	0.00791562	PDE4B/PDE4D	2
BP	GO:2000343	positive regulation of chemokine (C-X-C motif) ligand 2 production	2/61	12/18986	0.000656421	0.0125425	0.00791562	TLR4/TNF	2
BP	GO:0043405	regulation of MAP kinase activity	4/61	123/18986	0.00065814	0.0125425	0.00791562	TRIB3/TLR4/TNF/FLT3	4
BP	GO:0036293	response to decreased oxygen levels	6/61	331/18986	0.000665173	0.0125425	0.00791562	AQP3/PPARD/EPAS1/PARP2/CYBB/TNF	6
BP	GO:0046394	carboxylic acid biosynthetic process	6/61	331/18986	0.000665173	0.0125425	0.00791562	PSAT1/SLC38A1/ALOX5/TRIB3/BCAT1/ALOXE3	6
BP	GO:0051345	positive regulation of hydrolase activity	6/61	331/18986	0.000665173	0.0125425	0.00791562	EIF2AK3/S100A8/LGMN/MEF2C/AIM2/TNF	6
BP	GO:0015749	monosaccharide transmembrane transport	4/61	124/18986	0.000678456	0.0126854	0.00800584	PPARD/TRIB3/PRKCB/TNF	4
BP	GO:0046622	positive regulation of organ growth	3/61	54/18986	0.000696551	0.0128216	0.00809176	PIM1/MEF2C/PARP2	3
BP	GO:0008202	steroid metabolic process	6/61	334/18986	0.000697262	0.0128216	0.00809176	PDGFRA/PPARD/CYP1B1/CYP24A1/LGMN/TNF	6
BP	GO:0002429	immune response-activating cell surface receptor signaling pathway	6/61	336/18986	0.000719314	0.0129956	0.00820159	PDE4B/PDE4D/TLR4/MEF2C/PRKCB/BTK	6
BP	GO:0002718	regulation of cytokine production involved in immune response	4/61	126/18986	0.000720416	0.0129956	0.00820159	TLR4/BTK/TNF/IL10	4
BP	GO:0042743	hydrogen peroxide metabolic process	3/61	55/18986	0.000735059	0.0129956	0.00820159	TXN/PRDX4/CYBB	3
BP	GO:0002367	cytokine production involved in immune response	4/61	127/18986	0.000742071	0.0129956	0.00820159	TLR4/BTK/TNF/IL10	4
BP	GO:0045088	regulation of innate immune response	7/61	470/18986	0.000749495	0.0129956	0.00820159	PIM1/TLR4/S100A8/AIM2/BTK/SLAMF8/TNF	7
BP	GO:0030198	extracellular matrix organization	6/61	339/18986	0.000753402	0.0129956	0.00820159	PRDX4/PDGFRA/FLRT2/CYP1B1/P4HA1/TNF	6
BP	GO:0043062	extracellular structure organization	6/61	340/18986	0.000765039	0.0129956	0.00820159	PRDX4/PDGFRA/FLRT2/CYP1B1/P4HA1/TNF	6
BP	GO:0002863	positive regulation of inflammatory response to antigenic stimulus	2/61	13/18986	0.000774166	0.0129956	0.00820159	BTK/TNF	2
BP	GO:0070561	vitamin D receptor signaling pathway	2/61	13/18986	0.000774166	0.0129956	0.00820159	PIM1/CYP24A1	2
BP	GO:1904645	response to amyloid-beta	3/61	56/18986	0.000774896	0.0129956	0.00820159	TLR4/LGMN/TNF	3
BP	GO:0045229	external encapsulating structure organization	6/61	341/18986	0.000776814	0.0129956	0.00820159	PRDX4/PDGFRA/FLRT2/CYP1B1/P4HA1/TNF	6
BP	GO:0070661	leukocyte proliferation	6/61	341/18986	0.000776814	0.0129956	0.00820159	BID/TLR4/MEF2C/BTK/FLT3/IL10	6
BP	GO:0045471	response to ethanol	4/61	129/18986	0.000786755	0.0130637	0.00824455	S100A8/PRKCB/CYBB/TNF	4
BP	GO:0032612	interleukin-1 production	4/61	130/18986	0.000809797	0.0132485	0.00836121	TLR4/AIM2/TNF/IL10	4
BP	GO:0032652	regulation of interleukin-1 production	4/61	130/18986	0.000809797	0.0132485	0.00836121	TLR4/AIM2/TNF/IL10	4
BP	GO:0071222	cellular response to lipopolysaccharide	5/61	228/18986	0.00082296	0.0133069	0.00839807	PDE4B/TLR4/MEF2C/TNF/IL10	5
BP	GO:0051235	maintenance of location	6/61	345/18986	0.000825327	0.0133069	0.00839807	TXN/PPARD/PDE4D/S100A8/TNF/IL10	6
BP	GO:0019369	arachidonic acid metabolic process	3/61	58/18986	0.000858637	0.0136462	0.00861219	ALOX5/CYP1B1/ALOXE3	3
BP	GO:2001238	positive regulation of extrinsic apoptotic signaling pathway	3/61	58/18986	0.000858637	0.0136462	0.00861219	BID/TLR4/TNF	3
BP	GO:0009214	cyclic nucleotide catabolic process	2/61	14/18986	0.000901327	0.0138185	0.00872097	PDE4B/PDE4D	2
BP	GO:0034116	positive regulation of heterotypic cell-cell adhesion	2/61	14/18986	0.000901327	0.0138185	0.00872097	TNF/IL10	2
BP	GO:0140052	cellular response to oxidised low-density lipoprotein particle stimulus	2/61	14/18986	0.000901327	0.0138185	0.00872097	TXNIP/TLR4	2
BP	GO:1901077	regulation of relaxation of muscle	2/61	14/18986	0.000901327	0.0138185	0.00872097	PDE4B/PDE4D	2
BP	GO:0060135	maternal process involved in female pregnancy	3/61	59/18986	0.000902575	0.0138185	0.00872097	PPARD/CTSB/PARP2	3
BP	GO:0051384	response to glucocorticoid	4/61	134/18986	0.000906745	0.0138185	0.00872097	CYP1B1/TNF/FLT3/IL10	4
BP	GO:0019722	calcium-mediated signaling	5/61	235/18986	0.000942296	0.0142508	0.00899374	TMBIM4/PDGFRA/EIF2AK3/BTK/TNF	5
BP	GO:1903409	reactive oxygen species biosynthetic process	3/61	60/18986	0.000947916	0.0142508	0.00899374	ALOX5/TLR4/CYBB	3
BP	GO:0097191	extrinsic apoptotic signaling pathway	5/61	236/18986	0.000960342	0.0143234	0.0090396	ACVR1B/BID/TLR4/PARP2/TNF	5
BP	GO:0051592	response to calcium ion	4/61	137/18986	0.00098463	0.0143234	0.0090396	AQP3/TXNIP/LGMN/MEF2C	4
BP	GO:0070482	response to oxygen levels	6/61	358/18986	0.000999354	0.0143234	0.0090396	AQP3/PPARD/EPAS1/PARP2/CYBB/TNF	6
BP	GO:0045765	regulation of angiogenesis	6/61	360/18986	0.00102846	0.0143234	0.0090396	ALOX5/CYP1B1/PRKCB/CYBB/TNF/IL10	6
BP	GO:0050670	regulation of lymphocyte proliferation	5/61	240/18986	0.00103511	0.0143234	0.0090396	BID/TLR4/MEF2C/BTK/IL10	5
BP	GO:0017014	protein nitrosylation	2/61	15/18986	0.00103784	0.0143234	0.0090396	TXN/S100A8	2
BP	GO:0018119	peptidyl-cysteine S-nitrosylation	2/61	15/18986	0.00103784	0.0143234	0.0090396	TXN/S100A8	2
BP	GO:0032621	interleukin-18 production	2/61	15/18986	0.00103784	0.0143234	0.0090396	TNF/IL10	2
BP	GO:0032661	regulation of interleukin-18 production	2/61	15/18986	0.00103784	0.0143234	0.0090396	TNF/IL10	2
BP	GO:0045348	positive regulation of MHC class II biosynthetic process	2/61	15/18986	0.00103784	0.0143234	0.0090396	TLR4/IL10	2
BP	GO:0071871	response to epinephrine	2/61	15/18986	0.00103784	0.0143234	0.0090396	PDE4B/PDE4D	2
BP	GO:0106072	negative regulation of adenylate cyclase-activating G protein-coupled receptor signaling pathway	2/61	15/18986	0.00103784	0.0143234	0.0090396	PDE4B/PDE4D	2
BP	GO:0030183	B cell differentiation	4/61	139/18986	0.0010391	0.0143234	0.0090396	BTK/SLAMF8/FLT3/IL10	4
BP	GO:0032731	positive regulation of interleukin-1 beta production	3/61	62/18986	0.00104287	0.0143234	0.0090396	TLR4/AIM2/TNF	3
BP	GO:0071219	cellular response to molecule of bacterial origin	5/61	242/18986	0.00107408	0.0146438	0.00924178	PDE4B/TLR4/MEF2C/TNF/IL10	5
BP	GO:0002712	regulation of B cell mediated immunity	3/61	63/18986	0.00109253	0.0146438	0.00924178	BTK/TNF/IL10	3
BP	GO:0002889	regulation of immunoglobulin mediated immune response	3/61	63/18986	0.00109253	0.0146438	0.00924178	BTK/TNF/IL10	3
BP	GO:0006919	activation of cysteine-type endopeptidase activity involved in apoptotic process	3/61	63/18986	0.00109253	0.0146438	0.00924178	EIF2AK3/S100A8/TNF	3
BP	GO:0045787	positive regulation of cell cycle	6/61	365/18986	0.00110409	0.0147101	0.00928365	HSPA2/PIM1/LGMN/TNF/IL10/EGF	6
BP	GO:0071902	positive regulation of protein serine/threonine kinase activity	4/61	142/18986	0.00112472	0.0148959	0.00940089	PIM1/TLR4/TNF/FLT3	4
BP	GO:0032944	regulation of mononuclear cell proliferation	5/61	245/18986	0.00113457	0.0149373	0.00942703	BID/TLR4/MEF2C/BTK/IL10	5
BP	GO:0002768	immune response-regulating cell surface receptor signaling pathway	6/61	369/18986	0.00116761	0.0150493	0.00949773	PDE4B/PDE4D/TLR4/MEF2C/PRKCB/BTK	6
BP	GO:1901342	regulation of vasculature development	6/61	369/18986	0.00116761	0.0150493	0.00949773	ALOX5/CYP1B1/PRKCB/CYBB/TNF/IL10	6
BP	GO:0010958	regulation of amino acid import across plasma membrane	2/61	16/18986	0.00118366	0.0150493	0.00949773	SLC38A1/TNF	2
BP	GO:0035729	cellular response to hepatocyte growth factor stimulus	2/61	16/18986	0.00118366	0.0150493	0.00949773	LGMN/IL10	2
BP	GO:0061043	regulation of vascular wound healing	2/61	16/18986	0.00118366	0.0150493	0.00949773	ALOX5/TNF	2
BP	GO:1903789	regulation of amino acid transmembrane transport	2/61	16/18986	0.00118366	0.0150493	0.00949773	SLC38A1/TNF	2
BP	GO:0010573	vascular endothelial growth factor production	3/61	65/18986	0.00119626	0.0150539	0.00950059	EIF2AK3/CYP1B1/TNF	3
BP	GO:0052548	regulation of endopeptidase activity	5/61	248/18986	0.00119754	0.0150539	0.00950059	EIF2AK3/S100A8/LGMN/AIM2/TNF	5
BP	GO:0045428	regulation of nitric oxide biosynthetic process	3/61	66/18986	0.00125037	0.015456	0.00975435	TLR4/TNF/IL10	3
BP	GO:0045744	negative regulation of G protein-coupled receptor signaling pathway	3/61	66/18986	0.00125037	0.015456	0.00975435	RNF113A/PDE4B/PDE4D	3
BP	GO:1901224	positive regulation of non-canonical NF-kappaB signal transduction	3/61	66/18986	0.00125037	0.015456	0.00975435	TRIM44/TLR4/TNF	3
BP	GO:0032715	negative regulation of interleukin-6 production	3/61	67/18986	0.001306	0.0160141	0.0101066	TLR4/TNF/IL10	3
BP	GO:0034614	cellular response to reactive oxygen species	4/61	148/18986	0.00131064	0.0160141	0.0101066	TXN/PDGFRA/CYP1B1/BTK	4
BP	GO:0043523	regulation of neuron apoptotic process	5/61	254/18986	0.00133124	0.0160141	0.0101066	TMBIM4/LGMN/MEF2C/TNF/IL10	5
BP	GO:0031645	negative regulation of nervous system process	2/61	17/18986	0.00133871	0.0160141	0.0101066	EIF2AK3/TNF	2
BP	GO:0036005	response to macrophage colony-stimulating factor	2/61	17/18986	0.00133871	0.0160141	0.0101066	TLR4/TNF	2
BP	GO:0045579	positive regulation of B cell differentiation	2/61	17/18986	0.00133871	0.0160141	0.0101066	BTK/IL10	2
BP	GO:0055021	regulation of cardiac muscle tissue growth	3/61	68/18986	0.00136317	0.0161333	0.0101818	PIM1/MEF2C/PARP2	3
BP	GO:0080164	regulation of nitric oxide metabolic process	3/61	68/18986	0.00136317	0.0161333	0.0101818	TLR4/TNF/IL10	3
BP	GO:0002790	peptide secretion	5/61	257/18986	0.00140208	0.016506	0.010417	ALOX5/ACSL4/S100A8/PRKCB/TNF	5
BP	GO:2000377	regulation of reactive oxygen species metabolic process	4/61	153/18986	0.00148119	0.0171489	0.0108228	ALOX5/CYP1B1/TLR4/TNF	4
BP	GO:2001235	positive regulation of apoptotic signaling pathway	4/61	153/18986	0.00148119	0.0171489	0.0108228	BID/TLR4/S100A8/TNF	4
BP	GO:0009404	toxin metabolic process	2/61	18/18986	0.00150294	0.0171489	0.0108228	CYP1B1/FMO1	2
BP	GO:0030889	negative regulation of B cell proliferation	2/61	18/18986	0.00150294	0.0171489	0.0108228	BTK/IL10	2
BP	GO:0035728	response to hepatocyte growth factor	2/61	18/18986	0.00150294	0.0171489	0.0108228	LGMN/IL10	2
BP	GO:0055119	relaxation of cardiac muscle	2/61	18/18986	0.00150294	0.0171489	0.0108228	PDE4B/PDE4D	2
BP	GO:0071900	regulation of protein serine/threonine kinase activity	5/61	262/18986	0.00152629	0.0173265	0.0109349	PIM1/TRIB3/TLR4/TNF/FLT3	5
BP	GO:0071456	cellular response to hypoxia	4/61	156/18986	0.00159064	0.0179653	0.011338	AQP3/PPARD/EPAS1/CYBB	4
BP	GO:0043433	negative regulation of DNA-binding transcription factor activity	4/61	158/18986	0.00166666	0.0186486	0.0117693	PIM1/CYP1B1/AIM2/IL10	4
BP	GO:0045346	regulation of MHC class II biosynthetic process	2/61	19/18986	0.00167628	0.0186486	0.0117693	TLR4/IL10	2
BP	GO:1902514	regulation of calcium ion transmembrane transport via high voltage-gated calcium channel	2/61	19/18986	0.00167628	0.0186486	0.0117693	PDE4B/PDE4D	2
BP	GO:0018105	peptidyl-serine phosphorylation	4/61	159/18986	0.0017056	0.0187585	0.0118386	TXN/EIF2AK3/PDE4D/TNF	4
BP	GO:0008652	amino acid biosynthetic process	3/61	74/18986	0.00173932	0.0187585	0.0118386	PSAT1/SLC38A1/BCAT1	3
BP	GO:0032732	positive regulation of interleukin-1 production	3/61	74/18986	0.00173932	0.0187585	0.0118386	TLR4/AIM2/TNF	3
BP	GO:0060420	regulation of heart growth	3/61	74/18986	0.00173932	0.0187585	0.0118386	PIM1/MEF2C/PARP2	3
BP	GO:0015833	peptide transport	5/61	270/18986	0.00174167	0.0187585	0.0118386	ALOX5/ACSL4/S100A8/PRKCB/TNF	5
BP	GO:0070663	regulation of leukocyte proliferation	5/61	270/18986	0.00174167	0.0187585	0.0118386	BID/TLR4/MEF2C/BTK/IL10	5
BP	GO:0008277	regulation of G protein-coupled receptor signaling pathway	4/61	160/18986	0.00174517	0.0187585	0.0118386	RNF113A/PDE4B/PDE4D/SLC39A14	4
BP	GO:0002460	adaptive immune response based on somatic recombination of immune receptors built from immunoglobulin superfamily domains	6/61	400/18986	0.00176018	0.0188289	0.011883	TLR4/BACH2/MEF2C/BTK/TNF/IL10	6
BP	GO:0050708	regulation of protein secretion	5/61	272/18986	0.00179883	0.0191502	0.0120858	ALOX5/ACSL4/TLR4/PRKCB/TNF	5
BP	GO:2001233	regulation of apoptotic signaling pathway	6/61	403/18986	0.00182779	0.0192527	0.0121505	EIF2AK3/BID/TLR4/S100A8/TNF/IL10	6
BP	GO:0002755	MyD88-dependent toll-like receptor signaling pathway	2/61	20/18986	0.00185869	0.0192527	0.0121505	TLR4/BTK	2
BP	GO:0002902	regulation of B cell apoptotic process	2/61	20/18986	0.00185869	0.0192527	0.0121505	BTK/IL10	2
BP	GO:0045342	MHC class II biosynthetic process	2/61	20/18986	0.00185869	0.0192527	0.0121505	TLR4/IL10	2
BP	GO:0061298	retina vasculature development in camera-type eye	2/61	20/18986	0.00185869	0.0192527	0.0121505	PDGFRA/CYP1B1	2
BP	GO:0036294	cellular response to decreased oxygen levels	4/61	163/18986	0.00186771	0.0192527	0.0121505	AQP3/PPARD/EPAS1/CYBB	4
BP	GO:0045661	regulation of myoblast differentiation	3/61	76/18986	0.00187768	0.0192527	0.0121505	PPARD/MEF2C/TNF	3
BP	GO:1902893	regulation of miRNA transcription	3/61	76/18986	0.00187768	0.0192527	0.0121505	PPARD/TNF/IL10	3
BP	GO:0097305	response to alcohol	5/61	275/18986	0.00188715	0.019261	0.0121557	CYP1B1/S100A8/PRKCB/CYBB/TNF	5
BP	GO:0002637	regulation of immunoglobulin production	3/61	77/18986	0.00194936	0.0194106	0.0122501	BTK/TNF/IL10	3
BP	GO:0033135	regulation of peptidyl-serine phosphorylation	3/61	77/18986	0.00194936	0.0194106	0.0122501	TXN/PDE4D/TNF	3
BP	GO:0043406	positive regulation of MAP kinase activity	3/61	77/18986	0.00194936	0.0194106	0.0122501	TLR4/TNF/FLT3	3
BP	GO:0046425	regulation of receptor signaling pathway via JAK-STAT	3/61	77/18986	0.00194936	0.0194106	0.0122501	CYP1B1/IL10/EGF	3
BP	GO:0061614	miRNA transcription	3/61	77/18986	0.00194936	0.0194106	0.0122501	PPARD/TNF/IL10	3
BP	GO:0002221	pattern recognition receptor signaling pathway	5/61	278/18986	0.0019786	0.0194106	0.0122501	TLR4/S100A8/AIM2/BTK/TNF	5
BP	GO:0009620	response to fungus	3/61	78/18986	0.00202273	0.0194106	0.0122501	TLR4/S100A8/BTK	3
BP	GO:0010827	regulation of glucose transmembrane transport	3/61	78/18986	0.00202273	0.0194106	0.0122501	TRIB3/PRKCB/TNF	3
BP	GO:0032890	regulation of organic acid transport	3/61	78/18986	0.00202273	0.0194106	0.0122501	SLC38A1/ACSL4/TNF	3
BP	GO:0061045	negative regulation of wound healing	3/61	78/18986	0.00202273	0.0194106	0.0122501	PDGFRA/ALOX5/TNF	3
BP	GO:0001780	neutrophil homeostasis	2/61	21/18986	0.0020501	0.0194106	0.0122501	PDE4B/BTK	2
BP	GO:0010829	negative regulation of glucose transmembrane transport	2/61	21/18986	0.0020501	0.0194106	0.0122501	PRKCB/TNF	2
BP	GO:0061577	calcium ion transmembrane transport via high voltage-gated calcium channel	2/61	21/18986	0.0020501	0.0194106	0.0122501	PDE4B/PDE4D	2
BP	GO:0072567	chemokine (C-X-C motif) ligand 2 production	2/61	21/18986	0.0020501	0.0194106	0.0122501	TLR4/TNF	2
BP	GO:0106070	regulation of adenylate cyclase-activating G protein-coupled receptor signaling pathway	2/61	21/18986	0.0020501	0.0194106	0.0122501	PDE4B/PDE4D	2
BP	GO:1900227	positive regulation of NLRP3 inflammasome complex assembly	2/61	21/18986	0.0020501	0.0194106	0.0122501	TLR4/BTK	2
BP	GO:2000341	regulation of chemokine (C-X-C motif) ligand 2 production	2/61	21/18986	0.0020501	0.0194106	0.0122501	TLR4/TNF	2
BP	GO:0001937	negative regulation of endothelial cell proliferation	3/61	79/18986	0.0020978	0.0196945	0.0124293	ALOX5/MEF2C/TNF	3
BP	GO:0050853	B cell receptor signaling pathway	3/61	79/18986	0.0020978	0.0196945	0.0124293	MEF2C/PRKCB/BTK	3
BP	GO:0002534	cytokine production involved in inflammatory response	3/61	80/18986	0.00217458	0.0201792	0.0127352	ALOX5/TLR4/TNF	3
BP	GO:1900015	regulation of cytokine production involved in inflammatory response	3/61	80/18986	0.00217458	0.0201792	0.0127352	ALOX5/TLR4/TNF	3
BP	GO:0043524	negative regulation of neuron apoptotic process	4/61	170/18986	0.00217663	0.0201792	0.0127352	TMBIM4/LGMN/MEF2C/IL10	4
BP	GO:0018209	peptidyl-serine modification	4/61	171/18986	0.00222346	0.020443	0.0129017	TXN/EIF2AK3/PDE4D/TNF	4
BP	GO:0048639	positive regulation of developmental growth	4/61	171/18986	0.00222346	0.020443	0.0129017	PPARD/PIM1/MEF2C/PARP2	4
BP	GO:0010921	regulation of phosphatase activity	2/61	22/18986	0.00225046	0.0204617	0.0129135	MEF2C/TNF	2
BP	GO:0141087	positive regulation of inflammasome-mediated signaling pathway	2/61	22/18986	0.00225046	0.0204617	0.0129135	TLR4/BTK	2
BP	GO:0032088	negative regulation of NF-kappaB transcription factor activity	3/61	81/18986	0.00225309	0.0204617	0.0129135	CYP1B1/AIM2/IL10	3
BP	GO:0043542	endothelial cell migration	5/61	287/18986	0.0022725	0.0205541	0.0129718	CYP1B1/LGMN/MEF2C/TNF/EGF	5
BP	GO:0050796	regulation of insulin secretion	4/61	173/18986	0.00231922	0.0208917	0.0131849	ALOX5/ACSL4/PRKCB/TNF	4
BP	GO:0002224	toll-like receptor signaling pathway	3/61	82/18986	0.00233334	0.0209342	0.0132117	TLR4/S100A8/BTK	3
BP	GO:0048660	regulation of smooth muscle cell proliferation	4/61	174/18986	0.00236815	0.0211611	0.0133549	TLR4/MEF2C/TNF/IL10	4
BP	GO:0051952	regulation of amine transport	3/61	83/18986	0.00241534	0.0214325	0.0135262	SLC38A1/PRKCB/TNF	3
BP	GO:0050680	negative regulation of epithelial cell proliferation	4/61	175/18986	0.00241778	0.0214325	0.0135262	PPARD/ALOX5/MEF2C/TNF	4
BP	GO:0010888	negative regulation of lipid storage	2/61	23/18986	0.00245971	0.0215467	0.0135982	PPARD/TNF	2
BP	GO:0046058	cAMP metabolic process	2/61	23/18986	0.00245971	0.0215467	0.0135982	PDE4B/PDE4D	2
BP	GO:0071305	cellular response to vitamin D	2/61	23/18986	0.00245971	0.0215467	0.0135982	PIM1/CYP24A1	2
BP	GO:0032635	interleukin-6 production	4/61	177/18986	0.00251919	0.0218953	0.0138183	TLR4/BTK/TNF/IL10	4
BP	GO:0032675	regulation of interleukin-6 production	4/61	177/18986	0.00251919	0.0218953	0.0138183	TLR4/BTK/TNF/IL10	4
BP	GO:0048659	smooth muscle cell proliferation	4/61	178/18986	0.00257098	0.0221187	0.0139593	TLR4/MEF2C/TNF/IL10	4
BP	GO:0071453	cellular response to oxygen levels	4/61	178/18986	0.00257098	0.0221187	0.0139593	AQP3/PPARD/EPAS1/CYBB	4
BP	GO:0002437	inflammatory response to antigenic stimulus	3/61	85/18986	0.00258466	0.0221187	0.0139593	BTK/TNF/IL10	3
BP	GO:0014855	striated muscle cell proliferation	3/61	85/18986	0.00258466	0.0221187	0.0139593	PPARD/PIM1/MEF2C	3
BP	GO:0002758	innate immune response-activating signaling pathway	5/61	297/18986	0.00263512	0.0223784	0.0141231	TLR4/S100A8/AIM2/BTK/TNF	5
BP	GO:0031348	negative regulation of defense response	5/61	297/18986	0.00263512	0.0223784	0.0141231	PPARD/PIM1/ALOX5/SLAMF8/IL10	5
BP	GO:0032891	negative regulation of organic acid transport	2/61	24/18986	0.00267778	0.0224833	0.0141893	ACSL4/TNF	2
BP	GO:0034114	regulation of heterotypic cell-cell adhesion	2/61	24/18986	0.00267778	0.0224833	0.0141893	TNF/IL10	2
BP	GO:0045822	negative regulation of heart contraction	2/61	24/18986	0.00267778	0.0224833	0.0141893	PDE4D/TNF	2
BP	GO:1903034	regulation of response to wounding	4/61	181/18986	0.00273074	0.0228417	0.0144155	PDGFRA/ALOX5/TNF/IL10	4
BP	GO:0002262	myeloid cell homeostasis	4/61	183/18986	0.00284095	0.0235863	0.0148854	ACVR1B/PDE4B/EPAS1/BTK	4
BP	GO:0071248	cellular response to metal ion	4/61	183/18986	0.00284095	0.0235863	0.0148854	EIF2AK3/LGMN/MEF2C/CYBB	4
BP	GO:0009110	vitamin biosynthetic process	2/61	25/18986	0.00290463	0.0239153	0.0150931	PSAT1/TNF	2
BP	GO:0061042	vascular wound healing	2/61	25/18986	0.00290463	0.0239153	0.0150931	ALOX5/TNF	2
BP	GO:0051347	positive regulation of transferase activity	5/61	304/18986	0.00291283	0.0239153	0.0150931	PIM1/TRIB3/TLR4/TNF/FLT3	5
BP	GO:0051223	regulation of protein transport	6/61	446/18986	0.00303036	0.0247729	0.0156343	TXN/ALOX5/ACSL4/TLR4/PRKCB/TNF	6
BP	GO:0048708	astrocyte differentiation	3/61	90/18986	0.00303955	0.0247729	0.0156343	TLR4/S100A8/TNF	3
BP	GO:0032640	tumor necrosis factor production	4/61	188/18986	0.00312976	0.0249534	0.0157482	TLR4/CYBB/BTK/IL10	4
BP	GO:0032680	regulation of tumor necrosis factor production	4/61	188/18986	0.00312976	0.0249534	0.0157482	TLR4/CYBB/BTK/IL10	4
BP	GO:1905952	regulation of lipid localization	4/61	188/18986	0.00312976	0.0249534	0.0157482	PPARD/ACSL4/TNF/EGF	4
BP	GO:0071230	cellular response to amino acid stimulus	3/61	91/18986	0.00313604	0.0249534	0.0157482	PDGFRA/CYBB/TNF	3
BP	GO:0001783	B cell apoptotic process	2/61	26/18986	0.0031402	0.0249534	0.0157482	BTK/IL10	2
BP	GO:1903523	negative regulation of blood circulation	2/61	26/18986	0.0031402	0.0249534	0.0157482	PDE4D/TNF	2
BP	GO:1904996	positive regulation of leukocyte adhesion to vascular endothelial cell	2/61	26/18986	0.0031402	0.0249534	0.0157482	ALOX5/TNF	2
BP	GO:0048732	gland development	6/61	450/18986	0.00316662	0.0250738	0.0158242	PDGFRA/UMPS/CYP1B1/TNF/IL10/EGF	6
BP	GO:0045766	positive regulation of angiogenesis	4/61	189/18986	0.00318984	0.0250791	0.0158276	CYP1B1/PRKCB/CYBB/IL10	4
BP	GO:2001242	regulation of intrinsic apoptotic signaling pathway	4/61	189/18986	0.00318984	0.0250791	0.0158276	EIF2AK3/BID/S100A8/IL10	4
BP	GO:0055017	cardiac muscle tissue growth	3/61	92/18986	0.0032344	0.025251	0.0159361	PIM1/MEF2C/PARP2	3
BP	GO:2000628	regulation of miRNA metabolic process	3/61	92/18986	0.0032344	0.025251	0.0159361	PPARD/TNF/IL10	3
BP	GO:0030258	lipid modification	4/61	191/18986	0.00331235	0.0256134	0.0161648	PPARD/ALOX5/FMO1/ALOXE3	4
BP	GO:0014910	regulation of smooth muscle cell migration	3/61	93/18986	0.00333463	0.0256134	0.0161648	CYP1B1/TLR4/MEF2C	3
BP	GO:2000106	regulation of leukocyte apoptotic process	3/61	93/18986	0.00333463	0.0256134	0.0161648	MEF2C/BTK/IL10	3
BP	GO:0001934	positive regulation of protein phosphorylation	6/61	455/18986	0.00334336	0.0256134	0.0161648	TXN/PIM1/TLR4/TNF/FLT3/EGF	6
BP	GO:1904018	positive regulation of vasculature development	4/61	192/18986	0.0033748	0.0256134	0.0161648	CYP1B1/PRKCB/CYBB/IL10	4
BP	GO:0030325	adrenal gland development	2/61	27/18986	0.00338443	0.0256134	0.0161648	PDGFRA/CYP1B1	2
BP	GO:0042026	protein refolding	2/61	27/18986	0.00338443	0.0256134	0.0161648	HSPA2/HSPA13	2
BP	GO:0042759	long-chain fatty acid biosynthetic process	2/61	27/18986	0.00338443	0.0256134	0.0161648	ALOX5/ALOXE3	2
BP	GO:0045662	negative regulation of myoblast differentiation	2/61	27/18986	0.00338443	0.0256134	0.0161648	PPARD/TNF	2
BP	GO:1904705	regulation of vascular associated smooth muscle cell proliferation	3/61	94/18986	0.00343675	0.0257564	0.016255	MEF2C/TNF/IL10	3
BP	GO:0071706	tumor necrosis factor superfamily cytokine production	4/61	193/18986	0.00343804	0.0257564	0.016255	TLR4/CYBB/BTK/IL10	4
BP	GO:1903555	regulation of tumor necrosis factor superfamily cytokine production	4/61	193/18986	0.00343804	0.0257564	0.016255	TLR4/CYBB/BTK/IL10	4
BP	GO:0001666	response to hypoxia	5/61	317/18986	0.00348399	0.025926	0.0163621	AQP3/PPARD/EPAS1/CYBB/TNF	5
BP	GO:0002218	activation of innate immune response	5/61	317/18986	0.00348399	0.025926	0.0163621	TLR4/S100A8/AIM2/BTK/TNF	5
BP	GO:0043549	regulation of kinase activity	6/61	460/18986	0.00352738	0.0261614	0.0165106	PIM1/TRIB3/TLR4/SLAMF8/TNF/FLT3	6
BP	GO:0046879	hormone secretion	5/61	319/18986	0.00357853	0.0263439	0.0166258	ALOX5/ACSL4/PRKCB/BTK/TNF	5
BP	GO:0002700	regulation of production of molecular mediator of immune response	4/61	196/18986	0.00363262	0.0263439	0.0166258	TLR4/BTK/TNF/IL10	4
BP	GO:0002675	positive regulation of acute inflammatory response	2/61	28/18986	0.00363726	0.0263439	0.0166258	BTK/TNF	2
BP	GO:0051043	regulation of membrane protein ectodomain proteolysis	2/61	28/18986	0.00363726	0.0263439	0.0166258	TNF/IL10	2
BP	GO:1902894	negative regulation of miRNA transcription	2/61	28/18986	0.00363726	0.0263439	0.0166258	PPARD/TNF	2
BP	GO:0015837	amine transport	3/61	96/18986	0.00364671	0.0263439	0.0166258	SLC38A1/PRKCB/TNF	3
BP	GO:1904892	regulation of receptor signaling pathway via STAT	3/61	96/18986	0.00364671	0.0263439	0.0166258	CYP1B1/IL10/EGF	3
BP	GO:1990874	vascular associated smooth muscle cell proliferation	3/61	96/18986	0.00364671	0.0263439	0.0166258	MEF2C/TNF/IL10	3
BP	GO:0006006	glucose metabolic process	4/61	197/18986	0.00369911	0.026636	0.0168101	PPARD/NNMT/SLC39A14/TNF	4
BP	GO:0043588	skin development	5/61	324/18986	0.00382296	0.027439	0.0173169	AQP3/TXNIP/ACVR1B/ALOXE3/TNF	5
BP	GO:0071346	cellular response to type II interferon	3/61	98/18986	0.00386435	0.0276217	0.0174322	PIM1/TLR4/TNF	3
BP	GO:0048638	regulation of developmental growth	5/61	325/18986	0.00387325	0.0276217	0.0174322	PPARD/PIM1/LGMN/MEF2C/PARP2	5
BP	GO:0031334	positive regulation of protein-containing complex assembly	4/61	200/18986	0.00390353	0.0277487	0.0175124	BID/TLR4/BTK/TNF	4
BP	GO:0042542	response to hydrogen peroxide	3/61	99/18986	0.00397608	0.0279961	0.0176685	TXN/TXNIP/CYP1B1	3
BP	GO:0043280	positive regulation of cysteine-type endopeptidase activity involved in apoptotic process	3/61	99/18986	0.00397608	0.0279961	0.0176685	EIF2AK3/S100A8/TNF	3
BP	GO:0050848	regulation of calcium-mediated signaling	3/61	99/18986	0.00397608	0.0279961	0.0176685	TMBIM4/PDGFRA/TNF	3
BP	GO:0043410	positive regulation of MAPK cascade	6/61	472/18986	0.00399985	0.0280747	0.0177181	PDGFRA/TLR4/MEF2C/TNF/FLT3/EGF	6
BP	GO:0014909	smooth muscle cell migration	3/61	100/18986	0.00408976	0.028269	0.0178407	CYP1B1/TLR4/MEF2C	3
BP	GO:0060419	heart growth	3/61	100/18986	0.00408976	0.028269	0.0178407	PIM1/MEF2C/PARP2	3
BP	GO:0071229	cellular response to acid chemical	3/61	100/18986	0.00408976	0.028269	0.0178407	PDGFRA/CYBB/TNF	3
BP	GO:0050728	negative regulation of inflammatory response	4/61	203/18986	0.0041155	0.028269	0.0178407	PPARD/ALOX5/SLAMF8/IL10	4
BP	GO:0009914	hormone transport	5/61	330/18986	0.00413185	0.028269	0.0178407	ALOX5/ACSL4/PRKCB/BTK/TNF	5
BP	GO:0006304	DNA modification	2/61	30/18986	0.00416851	0.028269	0.0178407	CYP1B1/PARP2	2
BP	GO:0043032	positive regulation of macrophage activation	2/61	30/18986	0.00416851	0.028269	0.0178407	TLR4/IL10	2
BP	GO:1900017	positive regulation of cytokine production involved in inflammatory response	2/61	30/18986	0.00416851	0.028269	0.0178407	TLR4/TNF	2
BP	GO:2000108	positive regulation of leukocyte apoptotic process	2/61	30/18986	0.00416851	0.028269	0.0178407	MEF2C/IL10	2
BP	GO:2000629	negative regulation of miRNA metabolic process	2/61	30/18986	0.00416851	0.028269	0.0178407	PPARD/TNF	2
BP	GO:0018108	peptidyl-tyrosine phosphorylation	4/61	204/18986	0.00418785	0.028269	0.0178407	PDGFRA/BTK/FLT3/EGF	4
BP	GO:0090276	regulation of peptide hormone secretion	4/61	204/18986	0.00418785	0.028269	0.0178407	ALOX5/ACSL4/PRKCB/TNF	4
BP	GO:0048661	positive regulation of smooth muscle cell proliferation	3/61	101/18986	0.00420541	0.028269	0.0178407	TLR4/TNF/IL10	3
BP	GO:1903035	negative regulation of response to wounding	3/61	101/18986	0.00420541	0.028269	0.0178407	PDGFRA/ALOX5/TNF	3
BP	GO:0042327	positive regulation of phosphorylation	6/61	479/18986	0.00429634	0.0287621	0.0181519	TXN/PIM1/TLR4/TNF/FLT3/EGF	6
BP	GO:0002822	regulation of adaptive immune response based on somatic recombination of immune receptors built from immunoglobulin superfamily domains	4/61	206/18986	0.00433513	0.0287621	0.0181519	MEF2C/BTK/TNF/IL10	4
BP	GO:0018212	peptidyl-tyrosine modification	4/61	206/18986	0.00433513	0.0287621	0.0181519	PDGFRA/BTK/FLT3/EGF	4
BP	GO:0030073	insulin secretion	4/61	206/18986	0.00433513	0.0287621	0.0181519	ALOX5/ACSL4/PRKCB/TNF	4
BP	GO:0032755	positive regulation of interleukin-6 production	3/61	103/18986	0.00444263	0.0287621	0.0181519	TLR4/BTK/TNF	3
BP	GO:0046620	regulation of organ growth	3/61	103/18986	0.00444263	0.0287621	0.0181519	PIM1/MEF2C/PARP2	3
BP	GO:0032607	interferon-alpha production	2/61	31/18986	0.00444682	0.0287621	0.0181519	TLR4/IL10	2
BP	GO:0032647	regulation of interferon-alpha production	2/61	31/18986	0.00444682	0.0287621	0.0181519	TLR4/IL10	2
BP	GO:0036336	dendritic cell migration	2/61	31/18986	0.00444682	0.0287621	0.0181519	ALOX5/SLAMF8	2
BP	GO:0071295	cellular response to vitamin	2/61	31/18986	0.00444682	0.0287621	0.0181519	PIM1/CYP24A1	2
BP	GO:0072525	pyridine-containing compound biosynthetic process	2/61	31/18986	0.00444682	0.0287621	0.0181519	PSAT1/NNMT	2
BP	GO:0090025	regulation of monocyte chemotaxis	2/61	31/18986	0.00444682	0.0287621	0.0181519	LGMN/SLAMF8	2
BP	GO:0097421	liver regeneration	2/61	31/18986	0.00444682	0.0287621	0.0181519	TNF/IL10	2
BP	GO:1902105	regulation of leukocyte differentiation	5/61	337/18986	0.00451439	0.0291146	0.0183744	TLR4/BTK/SLAMF8/TNF/IL10	5
BP	GO:0002027	regulation of heart rate	3/61	105/18986	0.00468783	0.0297516	0.0187764	PDE4D/EPAS1/TNF	3
BP	GO:0032602	chemokine production	3/61	105/18986	0.00468783	0.0297516	0.0187764	TLR4/TNF/IL10	3
BP	GO:0032637	interleukin-8 production	3/61	105/18986	0.00468783	0.0297516	0.0187764	TLR4/TNF/IL10	3
BP	GO:0032642	regulation of chemokine production	3/61	105/18986	0.00468783	0.0297516	0.0187764	TLR4/TNF/IL10	3
BP	GO:0032677	regulation of interleukin-8 production	3/61	105/18986	0.00468783	0.0297516	0.0187764	TLR4/TNF/IL10	3
BP	GO:0009746	response to hexose	4/61	211/18986	0.00471859	0.0297516	0.0187764	TXNIP/SLC39A14/PRKCB/TNF	4
BP	GO:0010575	positive regulation of vascular endothelial growth factor production	2/61	32/18986	0.00473351	0.0297516	0.0187764	EIF2AK3/CYP1B1	2
BP	GO:0051085	chaperone cofactor-dependent protein refolding	2/61	32/18986	0.00473351	0.0297516	0.0187764	HSPA2/HSPA13	2
BP	GO:0060045	positive regulation of cardiac muscle cell proliferation	2/61	32/18986	0.00473351	0.0297516	0.0187764	PIM1/MEF2C	2
BP	GO:0042742	defense response to bacterium	5/61	342/18986	0.0048027	0.0300841	0.0189862	TLR4/S100A8/SLAMF8/TNF/IL10	5
BP	GO:1901222	regulation of non-canonical NF-kappaB signal transduction	3/61	106/18986	0.00481345	0.0300841	0.0189862	TRIM44/TLR4/TNF	3
BP	GO:0008016	regulation of heart contraction	4/61	213/18986	0.00487817	0.0304031	0.0191876	PDE4B/PDE4D/EPAS1/TNF	4
BP	GO:0023061	signal release	6/61	493/18986	0.00493788	0.0305387	0.0192731	ALOX5/ACSL4/MEF2C/PRKCB/BTK/TNF	6
BP	GO:0002377	immunoglobulin production	3/61	107/18986	0.00494109	0.0305387	0.0192731	BTK/TNF/IL10	3
BP	GO:0051099	positive regulation of binding	3/61	107/18986	0.00494109	0.0305387	0.0192731	TXN/TRIB3/EGF	3
BP	GO:0002230	positive regulation of defense response to virus by host	2/61	33/18986	0.00502852	0.0307423	0.0194017	TRIM44/AIM2	2
BP	GO:0048566	embryonic digestive tract development	2/61	33/18986	0.00502852	0.0307423	0.0194017	PDGFRA/TNF	2
BP	GO:0050869	negative regulation of B cell activation	2/61	33/18986	0.00502852	0.0307423	0.0194017	BTK/IL10	2
BP	GO:0052547	regulation of peptidase activity	5/61	346/18986	0.00504262	0.0307423	0.0194017	EIF2AK3/S100A8/LGMN/AIM2/TNF	5
BP	GO:0019217	regulation of fatty acid metabolic process	3/61	108/18986	0.00507075	0.0307423	0.0194017	PPARD/TRIB3/FMO1	3
BP	GO:0032760	positive regulation of tumor necrosis factor production	3/61	108/18986	0.00507075	0.0307423	0.0194017	TLR4/CYBB/BTK	3
BP	GO:1990266	neutrophil migration	3/61	108/18986	0.00507075	0.0307423	0.0194017	PDE4B/S100A8/SLAMF8	3
BP	GO:0050679	positive regulation of epithelial cell proliferation	4/61	216/18986	0.00512429	0.0309542	0.0195354	BTK/TNF/IL10/EGF	4
BP	GO:1903829	positive regulation of protein localization	6/61	497/18986	0.00513352	0.0309542	0.0195354	EIF2AK3/ACSL4/TLR4/PRKCB/TNF/EGF	6
BP	GO:0062012	regulation of small molecule metabolic process	5/61	348/18986	0.00516573	0.0310642	0.0196048	PPARD/TRIB3/NNMT/FMO1/TNF	5
BP	GO:0006643	membrane lipid metabolic process	4/61	218/18986	0.00529293	0.0315774	0.0199287	CERK/CYP1B1/ALOXE3/TNF	4
BP	GO:0034284	response to monosaccharide	4/61	218/18986	0.00529293	0.0315774	0.0199287	TXNIP/SLC39A14/PRKCB/TNF	4
BP	GO:0060055	angiogenesis involved in wound healing	2/61	34/18986	0.00533181	0.0315774	0.0199287	ALOX5/TNF	2
BP	GO:0010586	miRNA metabolic process	3/61	110/18986	0.00533622	0.0315774	0.0199287	PPARD/TNF/IL10	3
BP	GO:0032611	interleukin-1 beta production	3/61	110/18986	0.00533622	0.0315774	0.0199287	TLR4/AIM2/TNF	3
BP	GO:0032651	regulation of interleukin-1 beta production	3/61	110/18986	0.00533622	0.0315774	0.0199287	TLR4/AIM2/TNF	3
BP	GO:0045637	regulation of myeloid cell differentiation	4/61	219/18986	0.00537863	0.0316599	0.0199807	ACVR1B/TLR4/MEF2C/TNF	4
BP	GO:0051098	regulation of binding	4/61	219/18986	0.00537863	0.0316599	0.0199807	TXN/TRIB3/IL10/EGF	4
BP	GO:0002819	regulation of adaptive immune response	4/61	221/18986	0.00555281	0.0324454	0.0204765	MEF2C/BTK/TNF/IL10	4
BP	GO:0042116	macrophage activation	3/61	112/18986	0.00560993	0.0324454	0.0204765	TLR4/TNF/IL10	3
BP	GO:1903557	positive regulation of tumor necrosis factor superfamily cytokine production	3/61	112/18986	0.00560993	0.0324454	0.0204765	TLR4/CYBB/BTK	3
BP	GO:0002719	negative regulation of cytokine production involved in immune response	2/61	35/18986	0.00564332	0.0324454	0.0204765	TNF/IL10	2
BP	GO:0032743	positive regulation of interleukin-2 production	2/61	35/18986	0.00564332	0.0324454	0.0204765	PDE4B/PDE4D	2
BP	GO:0060914	heart formation	2/61	35/18986	0.00564332	0.0324454	0.0204765	PIM1/MEF2C	2
BP	GO:0071875	adrenergic receptor signaling pathway	2/61	35/18986	0.00564332	0.0324454	0.0204765	PDE4B/PDE4D	2
BP	GO:0086004	regulation of cardiac muscle cell contraction	2/61	35/18986	0.00564332	0.0324454	0.0204765	PDE4B/PDE4D	2
BP	GO:0090075	relaxation of muscle	2/61	35/18986	0.00564332	0.0324454	0.0204765	PDE4B/PDE4D	2
BP	GO:0014812	muscle cell migration	3/61	114/18986	0.00589193	0.0337006	0.0212687	CYP1B1/TLR4/MEF2C	3
BP	GO:0033559	unsaturated fatty acid metabolic process	3/61	114/18986	0.00589193	0.0337006	0.0212687	ALOX5/CYP1B1/ALOXE3	3
BP	GO:0018198	peptidyl-cysteine modification	2/61	36/18986	0.00596299	0.0339326	0.0214151	TXN/S100A8	2
BP	GO:0035303	regulation of dephosphorylation	2/61	36/18986	0.00596299	0.0339326	0.0214151	MEF2C/TNF	2
BP	GO:0002062	chondrocyte differentiation	3/61	116/18986	0.0061823	0.0350016	0.0220897	EIF2AK3/SLC39A14/MEF2C	3
BP	GO:0002793	positive regulation of peptide secretion	3/61	116/18986	0.0061823	0.0350016	0.0220897	ACSL4/S100A8/PRKCB	3
BP	GO:0006882	intracellular zinc ion homeostasis	2/61	37/18986	0.00629077	0.0353459	0.022307	S100A8/SLC39A14	2
BP	GO:0043388	positive regulation of DNA binding	2/61	37/18986	0.00629077	0.0353459	0.022307	TXN/EGF	2
BP	GO:1900225	regulation of NLRP3 inflammasome complex assembly	2/61	37/18986	0.00629077	0.0353459	0.022307	TLR4/BTK	2
BP	GO:0002440	production of molecular mediator of immune response	4/61	230/18986	0.00638343	0.0357762	0.0225786	TLR4/BTK/TNF/IL10	4
BP	GO:0071674	mononuclear cell migration	4/61	231/18986	0.00648054	0.0361415	0.0228091	ALOX5/LGMN/SLAMF8/TNF	4
BP	GO:0045833	negative regulation of lipid metabolic process	3/61	118/18986	0.00648111	0.0361415	0.0228091	TRIB3/FMO1/TNF	3
BP	GO:0002335	mature B cell differentiation	2/61	38/18986	0.0066266	0.0367686	0.0232049	SLAMF8/IL10	2
BP	GO:0071404	cellular response to low-density lipoprotein particle stimulus	2/61	38/18986	0.0066266	0.0367686	0.0232049	TXNIP/TLR4	2
BP	GO:0002696	positive regulation of leukocyte activation	5/61	371/18986	0.006739	0.0372066	0.0234813	TLR4/MEF2C/BTK/TNF/IL10	5
BP	GO:0009306	protein secretion	5/61	371/18986	0.006739	0.0372066	0.0234813	ALOX5/ACSL4/TLR4/PRKCB/TNF	5
BP	GO:0032355	response to estradiol	3/61	120/18986	0.00678841	0.0373867	0.0235949	TXNIP/CYP1B1/IL10	3
BP	GO:0010594	regulation of endothelial cell migration	4/61	235/18986	0.0068788	0.0377909	0.0238501	LGMN/MEF2C/TNF/EGF	4
BP	GO:0034341	response to type II interferon	3/61	121/18986	0.00694526	0.0380128	0.0239901	PIM1/TLR4/TNF	3
BP	GO:0035592	establishment of protein localization to extracellular region	5/61	374/18986	0.00696646	0.0380128	0.0239901	ALOX5/ACSL4/TLR4/PRKCB/TNF	5
BP	GO:0055094	response to lipoprotein particle	2/61	39/18986	0.00697044	0.0380128	0.0239901	TXNIP/TLR4	2
BP	GO:0042180	cellular ketone metabolic process	4/61	237/18986	0.00708388	0.038537	0.0243209	STARD7/PPARD/TRIB3/FMO1	4
BP	GO:0071887	leukocyte apoptotic process	3/61	122/18986	0.00710426	0.0385536	0.0243314	MEF2C/BTK/IL10	3
BP	GO:0019318	hexose metabolic process	4/61	238/18986	0.00718793	0.0389127	0.0245581	PPARD/NNMT/SLC39A14/TNF	4
BP	GO:0008210	estrogen metabolic process	2/61	40/18986	0.00732223	0.0393526	0.0248356	PDGFRA/CYP1B1	2
BP	GO:0044546	NLRP3 inflammasome complex assembly	2/61	40/18986	0.00732223	0.0393526	0.0248356	TLR4/BTK	2
BP	GO:0052652	cyclic purine nucleotide metabolic process	2/61	40/18986	0.00732223	0.0393526	0.0248356	PDE4B/PDE4D	2
BP	GO:0006690	icosanoid metabolic process	3/61	124/18986	0.00742873	0.0398287	0.0251361	ALOX5/CYP1B1/ALOXE3	3
BP	GO:0071692	protein localization to extracellular region	5/61	382/18986	0.00759931	0.0406252	0.0256388	ALOX5/ACSL4/TLR4/PRKCB/TNF	5
BP	GO:0009187	cyclic nucleotide metabolic process	2/61	41/18986	0.00768192	0.0406252	0.0256388	PDE4B/PDE4D	2
BP	GO:0046427	positive regulation of receptor signaling pathway via JAK-STAT	2/61	41/18986	0.00768192	0.0406252	0.0256388	CYP1B1/IL10	2
BP	GO:1903115	regulation of actin filament-based movement	2/61	41/18986	0.00768192	0.0406252	0.0256388	PDE4B/PDE4D	2
BP	GO:1904994	regulation of leukocyte adhesion to vascular endothelial cell	2/61	41/18986	0.00768192	0.0406252	0.0256388	ALOX5/TNF	2
BP	GO:0009743	response to carbohydrate	4/61	243/18986	0.00772336	0.0406252	0.0256388	TXNIP/SLC39A14/PRKCB/TNF	4
BP	GO:0045860	positive regulation of protein kinase activity	4/61	243/18986	0.00772336	0.0406252	0.0256388	PIM1/TLR4/TNF/FLT3	4
BP	GO:0097529	myeloid leukocyte migration	4/61	243/18986	0.00772336	0.0406252	0.0256388	PDE4B/S100A8/LGMN/SLAMF8	4
BP	GO:0045089	positive regulation of innate immune response	5/61	387/18986	0.00801468	0.0416512	0.0262863	TLR4/S100A8/AIM2/BTK/TNF	5
BP	GO:0045429	positive regulation of nitric oxide biosynthetic process	2/61	42/18986	0.00804945	0.0416512	0.0262863	TLR4/TNF	2
BP	GO:0051955	regulation of amino acid transport	2/61	42/18986	0.00804945	0.0416512	0.0262863	SLC38A1/TNF	2
BP	GO:0140632	canonical inflammasome complex assembly	2/61	42/18986	0.00804945	0.0416512	0.0262863	TLR4/BTK	2
BP	GO:0141085	regulation of inflammasome-mediated signaling pathway	2/61	42/18986	0.00804945	0.0416512	0.0262863	TLR4/BTK	2
BP	GO:1904706	negative regulation of vascular associated smooth muscle cell proliferation	2/61	42/18986	0.00804945	0.0416512	0.0262863	MEF2C/IL10	2
BP	GO:2000008	regulation of protein localization to cell surface	2/61	42/18986	0.00804945	0.0416512	0.0262863	TNF/EGF	2
BP	GO:0002698	negative regulation of immune effector process	3/61	128/18986	0.00810372	0.0417379	0.026341	SLAMF8/TNF/IL10	3
BP	GO:0030282	bone mineralization	3/61	128/18986	0.00810372	0.0417379	0.026341	EIF2AK3/ALOX5/MEF2C	3
BP	GO:0002274	myeloid leukocyte activation	4/61	247/18986	0.00817018	0.041983	0.0264957	TLR4/BTK/TNF/IL10	4
BP	GO:0043200	response to amino acid	3/61	129/18986	0.00827793	0.0424387	0.0267833	PDGFRA/CYBB/TNF	3
BP	GO:0050867	positive regulation of cell activation	5/61	391/18986	0.00835819	0.0426996	0.0269479	TLR4/MEF2C/BTK/TNF/IL10	5
BP	GO:0002714	positive regulation of B cell mediated immunity	2/61	43/18986	0.00842477	0.0426996	0.0269479	BTK/TNF	2
BP	GO:0002891	positive regulation of immunoglobulin mediated immune response	2/61	43/18986	0.00842477	0.0426996	0.0269479	BTK/TNF	2
BP	GO:0009409	response to cold	2/61	43/18986	0.00842477	0.0426996	0.0269479	HSPA2/EIF2AK3	2
BP	GO:1904407	positive regulation of nitric oxide metabolic process	2/61	43/18986	0.00842477	0.0426996	0.0269479	TLR4/TNF	2
BP	GO:0030072	peptide hormone secretion	4/61	250/18986	0.00851624	0.0430557	0.0271727	ALOX5/ACSL4/PRKCB/TNF	4
BP	GO:0008544	epidermis development	5/61	393/18986	0.00853373	0.0430557	0.0271727	AQP3/TXNIP/ACVR1B/ALOXE3/TNF	5
BP	GO:0055007	cardiac muscle cell differentiation	3/61	131/18986	0.00863296	0.0434578	0.0274265	PDGFRA/MEF2C/PARP2	3
BP	GO:0048738	cardiac muscle tissue development	4/61	252/18986	0.00875222	0.0438718	0.0276877	PDGFRA/PIM1/MEF2C/PARP2	4
BP	GO:0030501	positive regulation of bone mineralization	2/61	44/18986	0.00880783	0.0438718	0.0276877	ALOX5/MEF2C	2
BP	GO:0032570	response to progesterone	2/61	44/18986	0.00880783	0.0438718	0.0276877	TXNIP/CYP1B1	2
BP	GO:0051084	'de novo' post-translational protein folding	2/61	44/18986	0.00880783	0.0438718	0.0276877	HSPA2/HSPA13	2
BP	GO:0098773	skin epidermis development	3/61	132/18986	0.00881379	0.0438718	0.0276877	ACVR1B/ALOXE3/TNF	3
BP	GO:0060047	heart contraction	4/61	253/18986	0.0088718	0.044062	0.0278078	PDE4B/PDE4D/EPAS1/TNF	4
BP	GO:0038061	non-canonical NF-kappaB signal transduction	3/61	134/18986	0.00918211	0.044982	0.0283884	TRIM44/TLR4/TNF	3
BP	GO:0032689	negative regulation of type II interferon production	2/61	45/18986	0.00919857	0.044982	0.0283884	TLR4/IL10	2
BP	GO:0042554	superoxide anion generation	2/61	45/18986	0.00919857	0.044982	0.0283884	NCF2/CYBB	2
BP	GO:0050691	regulation of defense response to virus by host	2/61	45/18986	0.00919857	0.044982	0.0283884	TRIM44/AIM2	2
BP	GO:0071402	cellular response to lipoprotein particle stimulus	2/61	45/18986	0.00919857	0.044982	0.0283884	TXNIP/TLR4	2
BP	GO:1903426	regulation of reactive oxygen species biosynthetic process	2/61	45/18986	0.00919857	0.044982	0.0283884	ALOX5/TLR4	2
BP	GO:1990776	response to angiotensin	2/61	45/18986	0.00919857	0.044982	0.0283884	TRIM44/CYBB	2
BP	GO:0031669	cellular response to nutrient levels	4/61	257/18986	0.00936084	0.0455752	0.0287628	PPARD/EIF2AK3/PIM1/CYP24A1	4
BP	GO:0051222	positive regulation of protein transport	4/61	257/18986	0.00936084	0.0455752	0.0287628	ACSL4/TLR4/PRKCB/TNF	4
BP	GO:0002703	regulation of leukocyte mediated immunity	4/61	258/18986	0.00948579	0.0458824	0.0289566	TLR4/BTK/TNF/IL10	4
BP	GO:0033674	positive regulation of kinase activity	4/61	258/18986	0.00948579	0.0458824	0.0289566	PIM1/TLR4/TNF/FLT3	4
BP	GO:0051924	regulation of calcium ion transport	4/61	258/18986	0.00948579	0.0458824	0.0289566	HSPA2/PDE4B/PDE4D/EGF	4
BP	GO:0021782	glial cell development	3/61	136/18986	0.00955934	0.0460379	0.0290548	TLR4/S100A8/TNF	3
BP	GO:0042476	odontogenesis	3/61	136/18986	0.00955934	0.0460379	0.0290548	AQP3/PDGFRA/PRKCB	3
BP	GO:0002701	negative regulation of production of molecular mediator of immune response	2/61	46/18986	0.00959696	0.0461193	0.0291062	TNF/IL10	2
BP	GO:0046883	regulation of hormone secretion	4/61	261/18986	0.00986718	0.0473157	0.0298612	ALOX5/ACSL4/PRKCB/TNF	4
BP	GO:0035270	endocrine system development	3/61	138/18986	0.00994552	0.0473543	0.0298856	PDGFRA/EIF2AK3/CYP1B1	3
BP	GO:0003015	heart process	4/61	262/18986	0.00999649	0.0473543	0.0298856	PDE4B/PDE4D/EPAS1/TNF	4
BP	GO:0005996	monosaccharide metabolic process	4/61	262/18986	0.00999649	0.0473543	0.0298856	PPARD/NNMT/SLC39A14/TNF	4
BP	GO:0031641	regulation of myelination	2/61	47/18986	0.0100029	0.0473543	0.0298856	EIF2AK3/TNF	2
BP	GO:0045840	positive regulation of mitotic nuclear division	2/61	47/18986	0.0100029	0.0473543	0.0298856	TNF/EGF	2
BP	GO:0141084	inflammasome-mediated signaling pathway	2/61	47/18986	0.0100029	0.0473543	0.0298856	TLR4/BTK	2
BP	GO:0002697	regulation of immune effector process	5/61	410/18986	0.0101307	0.0478572	0.030203	TLR4/BTK/SLAMF8/TNF/IL10	5
BP	GO:0002702	positive regulation of production of molecular mediator of immune response	3/61	140/18986	0.0103407	0.0486429	0.0306988	TLR4/BTK/IL10	3
BP	GO:0061041	regulation of wound healing	3/61	140/18986	0.0103407	0.0486429	0.0306988	PDGFRA/ALOX5/TNF	3
BP	GO:0002673	regulation of acute inflammatory response	2/61	48/18986	0.0104164	0.0487927	0.0307934	BTK/TNF	2
BP	GO:1904894	positive regulation of receptor signaling pathway via STAT	2/61	48/18986	0.0104164	0.0487927	0.0307934	CYP1B1/IL10	2
BP	GO:1903522	regulation of blood circulation	4/61	267/18986	0.0106596	0.049718	0.0313773	PDE4B/PDE4D/EPAS1/TNF	4
BP	GO:0002833	positive regulation of response to biotic stimulus	5/61	416/18986	0.0107404	0.049718	0.0313773	TLR4/S100A8/AIM2/BTK/TNF	5
BP	GO:0006458	'de novo' protein folding	2/61	49/18986	0.0108374	0.049718	0.0313773	HSPA2/HSPA13	2
BP	GO:0006509	membrane protein ectodomain proteolysis	2/61	49/18986	0.0108374	0.049718	0.0313773	TNF/IL10	2
BP	GO:0032369	negative regulation of lipid transport	2/61	49/18986	0.0108374	0.049718	0.0313773	ACSL4/EGF	2
BP	GO:0032620	interleukin-17 production	2/61	49/18986	0.0108374	0.049718	0.0313773	TLR4/BTK	2
BP	GO:0032660	regulation of interleukin-17 production	2/61	49/18986	0.0108374	0.049718	0.0313773	TLR4/BTK	2
BP	GO:0045922	negative regulation of fatty acid metabolic process	2/61	49/18986	0.0108374	0.049718	0.0313773	TRIB3/FMO1	2
BP	GO:0060043	regulation of cardiac muscle cell proliferation	2/61	49/18986	0.0108374	0.049718	0.0313773	PIM1/MEF2C	2
BP	GO:0061028	establishment of endothelial barrier	2/61	49/18986	0.0108374	0.049718	0.0313773	PDE4D/TNF	2
MF	GO:0016209	antioxidant activity	5/63	86/18737	1.03259e-05	0.00287059	0.00207604	TXN/PRDX4/GPX2/TXNRD1/GPX7	5
MF	GO:0004601	peroxidase activity	4/63	57/18737	4.01038e-05	0.00426038	0.00308116	PRDX4/GPX2/TXNRD1/GPX7	4
MF	GO:0016684	oxidoreductase activity, acting on peroxide as acceptor	4/63	59/18737	4.59754e-05	0.00426038	0.00308116	PRDX4/GPX2/TXNRD1/GPX7	4
MF	GO:0005506	iron ion binding	5/63	153/18737	0.0001632	0.0113424	0.00820293	ALOX5/CYP1B1/P4HA1/CYP24A1/ALOXE3	5
MF	GO:0016175	superoxide-generating NAD(P)H oxidase activity	2/63	10/18737	0.000492067	0.0273589	0.0197863	NCF2/CYBB	2
MF	GO:0005246	calcium channel regulator activity	3/63	51/18737	0.000672394	0.0285377	0.0206388	PDE4B/PDE4D/PRKCB	3
MF	GO:0016668	oxidoreductase activity, acting on a sulfur group of donors, NAD(P) as acceptor	2/63	12/18737	0.000718575	0.0285377	0.0206388	TXN/TXNRD1	2
MF	GO:0070851	growth factor receptor binding	4/63	138/18737	0.00119847	0.0339546	0.0245563	PDGFRA/FLRT2/IL10/EGF	4
MF	GO:0050664	oxidoreductase activity, acting on NAD(P)H, oxygen as acceptor	2/63	16/18737	0.00129522	0.0339546	0.0245563	NCF2/CYBB	2
MF	GO:0020037	heme binding	4/63	143/18737	0.00136677	0.0339546	0.0245563	CYP1B1/CYP24A1/STEAP1/CYBB	4
MF	GO:0036041	long-chain fatty acid binding	2/63	17/18737	0.00146474	0.0339546	0.0245563	PPARD/S100A8	2
MF	GO:0046906	tetrapyrrole binding	4/63	153/18737	0.00175177	0.0339546	0.0245563	CYP1B1/CYP24A1/STEAP1/CYBB	4
MF	GO:0016004	phospholipase activator activity	2/63	20/18737	0.00203309	0.0339546	0.0245563	PDGFRA/BTK	2
MF	GO:0061133	endopeptidase activator activity	2/63	20/18737	0.00203309	0.0339546	0.0245563	LGMN/AIM2	2
MF	GO:0019199	transmembrane receptor protein kinase activity	3/63	79/18737	0.00238822	0.0339546	0.0245563	PDGFRA/ACVR1B/FLT3	3
MF	GO:0004602	glutathione peroxidase activity	2/63	23/18737	0.0026897	0.0339546	0.0245563	GPX2/GPX7	2
MF	GO:0047555	3',5'-cyclic-GMP phosphodiesterase activity	2/63	23/18737	0.0026897	0.0339546	0.0245563	PDE4B/PDE4D	2
MF	GO:0004114	3',5'-cyclic-nucleotide phosphodiesterase activity	2/63	24/18737	0.00292788	0.0339546	0.0245563	PDE4B/PDE4D	2
MF	GO:0004115	3',5'-cyclic-AMP phosphodiesterase activity	2/63	24/18737	0.00292788	0.0339546	0.0245563	PDE4B/PDE4D	2
MF	GO:0016702	oxidoreductase activity, acting on single donors with incorporation of molecular oxygen, incorporation of two atoms of oxygen	2/63	24/18737	0.00292788	0.0339546	0.0245563	ALOX5/ALOXE3	2
MF	GO:0030552	cAMP binding	2/63	24/18737	0.00292788	0.0339546	0.0245563	PDE4B/PDE4D	2
MF	GO:0060229	lipase activator activity	2/63	24/18737	0.00292788	0.0339546	0.0245563	PDGFRA/BTK	2
MF	GO:0050660	flavin adenine dinucleotide binding	3/63	86/18737	0.00303961	0.0339546	0.0245563	TXNRD1/FMO1/CYBB	3
MF	GO:0016705	oxidoreductase activity, acting on paired donors, with incorporation or reduction of molecular oxygen	4/63	180/18737	0.00315596	0.0339546	0.0245563	CYP1B1/P4HA1/CYP24A1/FMO1	4
MF	GO:0008483	transaminase activity	2/63	25/18737	0.00317561	0.0339546	0.0245563	PSAT1/BCAT1	2
MF	GO:0016701	oxidoreductase activity, acting on single donors with incorporation of molecular oxygen	2/63	25/18737	0.00317561	0.0339546	0.0245563	ALOX5/ALOXE3	2
MF	GO:0004112	cyclic-nucleotide phosphodiesterase activity	2/63	26/18737	0.00343281	0.0353453	0.0255621	PDE4B/PDE4D	2
MF	GO:0051213	dioxygenase activity	3/63	93/18737	0.00379053	0.0376345	0.0272177	ALOX5/P4HA1/ALOXE3	3
MF	GO:0016769	transferase activity, transferring nitrogenous groups	2/63	29/18737	0.00426067	0.0408437	0.0295386	PSAT1/BCAT1	2

## Sheet: KEGG pathway enrichment results
category	subcategory	ID	Description	GeneRatio	BgRatio	pvalue	p.adjust	qvalue	geneID	Count
Human Diseases	Infectious disease: parasitic	hsa05140	Leishmaniasis	6/48	79/8863	3.76955e-06	0.00076145	0.000583289	NCF2/TLR4/PRKCB/CYBB/TNF/IL10	6
Organismal Systems	Immune system	hsa04621	NOD-like receptor signaling pathway	7/48	189/8863	6.3046e-05	0.00636764	0.00487777	TXN/TXNIP/TLR4/CTSB/AIM2/CYBB/TNF	7
Human Diseases	Cardiovascular disease	hsa05417	Lipid and atherosclerosis	7/48	216/8863	0.000145846	0.00982031	0.00752259	HSPA2/EIF2AK3/BID/NCF2/TLR4/CYBB/TNF	7
Environmental Information Processing	Signal transduction	hsa04066	HIF-1 signaling pathway	5/48	110/8863	0.000300946	0.0149411	0.0114452	TLR4/EPAS1/PRKCB/CYBB/EGF	5
Organismal Systems	Endocrine system	hsa04928	Parathyroid hormone synthesis, secretion and action	5/48	115/8863	0.000369829	0.0149411	0.0114452	PDE4B/CYP24A1/PDE4D/MEF2C/PRKCB	5
Cellular Processes	Cell growth and death	hsa04210	Apoptosis	5/48	137/8863	0.000823625	0.0257031	0.0196892	EIF2AK3/BID/CTSB/PARP2/TNF	5
Organismal Systems	Immune system	hsa04612	Antigen processing and presentation	4/48	81/8863	0.000928158	0.0257031	0.0196892	HSPA2/CTSB/LGMN/TNF	4
Human Diseases	Infectious disease: parasitic	hsa05143	African trypanosomiasis	3/48	37/8863	0.00101795	0.0257031	0.0196892	PRKCB/TNF/IL10	3
Cellular Processes	Cell growth and death	hsa04216	Ferroptosis	3/48	42/8863	0.00147574	0.0331221	0.0253723	ACSL4/SLC39A14/CYBB	3
Human Diseases	Endocrine and metabolic disease	hsa04933	AGE-RAGE signaling pathway in diabetic complications	4/48	101/8863	0.00210461	0.0379811	0.0290944	PIM1/PRKCB/CYBB/TNF	4
Human Diseases	Infectious disease: parasitic	hsa05146	Amoebiasis	4/48	103/8863	0.00226108	0.0379811	0.0290944	TLR4/PRKCB/TNF/IL10	4
Environmental Information Processing	Signal transduction	hsa04064	NF-kappa B signaling pathway	4/48	105/8863	0.00242543	0.0379811	0.0290944	TLR4/PRKCB/BTK/TNF	4
Human Diseases	Infectious disease: parasitic	hsa05144	Malaria	3/48	50/8863	0.00244433	0.0379811	0.0290944	TLR4/TNF/IL10	3
Human Diseases	Infectious disease: parasitic	hsa05145	Toxoplasmosis	4/48	112/8863	0.00306542	0.0442296	0.033881	ALOX5/TLR4/TNF/IL10	4
